# Supplementary material for: Transcriptomic analysis of wheat near-isogenic lines identifies PM19-A1 and A2 as candidates for a major dormancy QTL
Source: Genome Biol. 2015 May 12;16(1):93. doi: 10.1186/s13059-015-0665-6 (PMC4443510; doi:10.1186/s13059-015-0665-6)
Supplement: Additional file 2: Table S1. — Summaries for the dormancy data. [file 13059_2015_665_MOESM2_ESM.xlsx]

## Sheet: Supplementary Table 1. 
Additional file 2: Supplementary Table 1
Summaries for the dormancy data
Site.Year	Env	No. QTL (Interval)	Data transformation	Heritability	ID	Mean Germination Index	Standard Deviation
Glasshouse 2009	Dark	12	x^2.5	0.556894	Yitpi	0.28449	0.0655515
					Chara	0.584153	0.105489
					Baxter	0.339354	0.184934
					Westonia	0.506375	0.134329
					MAGIC lines	0.490221	0.184934
Glasshouse 2009	Light	12	x^0.75	0.543505	Yitpi	0.285611	0.26241
					Chara	0.504697	0.184814
					Baxter	0.291235	0.137611
					Westonia	0.412474	0.196519
					MAGIC lines	0.400647	0.234699
Yanco 2009	Dark	15	x	0.412357	Yitpi	0.789286	0.0222081
					Chara	0.903571	0.0526508
					Baxter	0.851786	0.0361286
					Westonia	0.833929	0.0422074
					MAGIC lines	0.864725	0.0616419
Yanco 2009	Light	12	x	0.561066	Yitpi	0.244643	0.14573
					Chara	0.533929	0.283886
					Baxter	0.52	0.0954848
					Westonia	0.508571	0.115772
					MAGIC lines	0.502343	0.20596
Leeton 2010	Light	6	x^2	0.119009	Yitpi	0.850726	0.0782585
					Chara	0.84662	0.0621167
					Baxter	0.754719	0.0964335
					Westonia	0.902959	0.0575787
					MAGIC lines	0.830035	0.0945911
Genetic correlations and variances
	Yanco 2009 Dark	Yanco 2009 Light	Glasshouse 2009 Dark	Glasshouse 2009 Light	Leeton 2010 Light
Yanco 2009 Dark	0.121	0.88	0.224	0.293	0.699
Yanco 2009 Light		1.991	0.325	0.407	0.727
Glasshouse 2009 Dark			1.658	0.847	0.741
Glasshouse 2009 Light				2.482	0.888
Leeton 2010 Light					0.063
Genetic correlations are above the diagonal, with genetic variances (multiplied by 100) on the diagonal.
Phenotypic variances are unavailable due to the unbalance nature of the data across trials.
