# Supplementary material for: Transcriptomic analysis of wheat near-isogenic lines identifies PM19-A1 and A2 as candidates for a major dormancy QTL
Source: Genome Biol. 2015 May 12;16(1):93. doi: 10.1186/s13059-015-0665-6 (PMC4443510; doi:10.1186/s13059-015-0665-6)
Supplement: Additional file 3: Table S2. — QTL results for all sites. [file 13059_2015_665_MOESM3_ESM.xlsx]

## Sheet: Supplementary Table 2
Additional file 3: Supplementary Table 2. QTL results for all sites
Site.Year	Env	QTL name	Left Marker	dist(cM)	Right Marker	dist(cM)	Prob	% var	LOGP	Yitpi Size	Chara Size	Baxter Size	Westonia Size	Yitpi Prob	Chara Prob	Baxter Prob	Westonia Prob	Yitpi LOGP	Chara LOGP	Baxter LOGP
GH2009	Light	1A-1	BE586140A_Ta_2_1	233.02	wsnp_Ra_c26191_35761997	234.03	0.005	2	2.77	-0.03	-0.02	0.011	0.029	0.165	0.279	0.55	0.105	0.418	0.255	0.078
Yanco 2009	Dark	1A-2	wsnp_Ex_c6488_11266589	99.11	wsnp_Ex_c3594_6568869	100.63	0.002	2.8	3.21	-0.01	0.001	-0.01	0.011	0.335	0.932	0.272	0.043	0.202	0.002	0.262
Yanco 2009	Light	1A-3	wsnp_Ex_c29914_38896441	206.53	BF478737A_Ta_2_1	207.54	0.007	2.8	2.62	-0.05	0	0.017	0.021	0.034	0.903	0.471	0.37	0.971	0.003	0.113
Yanco 2009	Dark	1B-1	wsnp_JD_c100_159424	217.99	wsnp_Ex_rep_c66255_64400455	218.49	0.045	1.6	1.75	0.007	0	-0.01	0	0.155	0.954	0.12	0.841	0.44	0.001	0.526
GH2009	Dark	2A-1	wsnp_Ex_c59095_60108097	227.48	gwm294	230.57	0.017	1.1	2.21	0.027	-0.01	-0.01	-0.01	0.058	0.709	0.454	0.478	0.783	0.03	0.122
Leeton 2010	Light	2A-1	wsnp_Ex_c59095_60108097	227.48	gwm294	230.57	0	20	4.34	0.012	0.056	-0.02	-0.06	0.634	0.073	0.576	0.023	0.049	0.696	0.068
Yanco 2009	Dark	2A-2	wPt-2435	95.97	BG314532A_Ta_2_1	97.49	0.02	1.8	2.13	0.006	0	0.004	-0.01	0.222	0.619	0.439	0.109	0.323	0.054	0.13
Leeton 2010	Light	2B-1	wsnp_Ex_c15301_23528979	130.47	BE403506B_Ta_1_1	140.39	0.028	5.5	1.98	-0.01	-0.01	0.029	-0.01	0.448	0.579	0.061	0.729	0.125	0.067	0.76
GH2009	Dark	2B-1	stm773	150.22	BE490763B_Ta_2_3	153.32	0.01	2.1	2.46	-0.02	0.015	-0.02	0.024	0.185	0.483	0.241	0.251	0.381	0.107	0.298
Yanco 2009	Light	2B-1	BE403597B_Ta_1_1	155.83	BE490763B_Ta_2_1	156.33	0	10.7	9.09	0	-0.07	0.071	-0.04	0.954	0.088	0.022	0.332	0.001	0.633	1.137
GH2009	Light	2D-1	wsnp_BE445431D_Ta_2_1	130.64	wsnp_Ex_c45487_51267140	131.14	0.022	1.4	2.08	0	0.005	-0.03	0.022	0.939	0.789	0.07	0.168	0.001	0.016	0.715
Yanco 2009	Light	2D-1	BE445431D_Ta_2_1	133.16	wPt-9950	133.66	0.001	3.2	3.4	0.027	0.005	-0.04	0.002	0.183	0.81	0.028	0.911	0.385	0.013	1.055
Yanco 2009	Dark	2D-2	tPt-6105	171.14	wPt-7408	171.65	0.015	2.4	2.28	0.001	0	-0.01	0.009	0.924	0.973	0.14	0.141	0.002	0	0.474
Yanco 2009	Light	3A-1	cfa2170_2	259.07	wsnp_CAP8_c6939_3242530	266.03	0.011	2.3	2.4	-0.02	-0.01	0.036	-0.02	0.301	0.793	0.054	0.341	0.232	0.015	0.807
Yanco 2009	Dark	3A-1	wPt-7470	272.36	wsnp_Ex_c9377_15572157	278.75	0.012	1.9	2.37	0	0	0.009	0	0.428	0.439	0.043	0.627	0.136	0.13	0.888
GH2009	Dark	3A-1	wsnp_Ex_c9377_15572157	278.75	wsnp_Ra_c4373_7946257	281.85	0.006	1.9	2.71	-0.03	-0.01	0.009	0.028	0.089	0.465	0.578	0.092	0.626	0.116	0.067
GH2009	Light	3A-1	wsnp_Ra_c4373_7946257	281.85	wPt-5125	284.94	0	3	4.08	-0.03	-0.03	0.031	0.022	0.119	0.181	0.119	0.303	0.528	0.388	0.528
GH2009	Light	3A-2	tPt-2603	201.83	wPt-3278	202.33	0.001	2.8	3.42	-0.03	0.032	-0.03	0.018	0.194	0.142	0.142	0.356	0.366	0.467	0.469
Yanco 2009	Light	3A-2	tPt-2603	201.83	wPt-3278	202.33	0.01	2.8	2.48	-0.02	0.024	-0.03	0.019	0.301	0.263	0.123	0.304	0.232	0.273	0.517
Leeton 2010	Light	3B-1	wsnp_Ra_c67016_65144188	172.8	wsnp_CAP7_c5097_2266314	174.84	0	14	6.53	-0.05	0.033	0.033	-0.02	0.033	0.266	0.279	0.346	0.987	0.269	0.254
GH2009	Dark	4A-1	wsnp_Ex_c13031_20625900	180.27	CD920298/hbe03/DuPw004	183.37	0	40.4	82.2	-0.21	0.056	0.058	0.035	0	0.168	0.156	0.392	5.479	0.412	0.437
GH2009	Light	4A-1	wsnp_Ex_c13031_20625900	180.27	CD920298/hbe03/DuPw004	183.37	0	26.3	40.71	-0.17	0.031	0.041	0.047	0	0.454	0.328	0.258	3.84	0.122	0.208
Leeton 2010	Light	4A-1	wsnp_Ex_c13031_20625900	180.27	CD920298/hbe03/DuPw004	183.37	0	17.1	8.14	-0.06	0.032	0.012	0.012	0.005	0.147	0.569	0.581	1.708	0.456	0.07
GH2009	Light	4A-2	wPt-9778	288.68	tPt-4753	289.18	0.008	2.1	2.56	-0.02	0.04	0	-0.03	0.48	0.073	0.966	0.423	0.109	0.698	0
Yanco 2009	Dark	4A-3	wsnp_Ex_c41313_48161689	135.91	wPt-0162	139.54	0.018	1.6	2.17	0	0	0.008	0	0.479	0.824	0.064	0.365	0.109	0.011	0.746
Leeton 2010	Light	4B-1	wsnp_Ex_c4148_7494665	25.22	wsnp_Ex_c4148_7495656	25.72	0.001	10.8	3.83	-0.04	-0.02	0.02	0.031	0.051	0.502	0.303	0.128	0.829	0.098	0.23
GH2009	Dark	4B-2	wsnp_Ex_c14138_22066009	44.11	wsnp_Ex_c38704_46166494	44.61	0	2.2	3.94	0.03	-0.01	-0.03	0.004	0.053	0.632	0.07	0.815	0.816	0.05	0.715
GH2009	Dark	4B-3	wsnp_Ex_c17211_25859780	117.96	rht1	120	0.005	1.6	2.82	-0.03	0.011	0.022	-0.01	0.076	0.487	0.149	0.512	0.685	0.105	0.453
Yanco 2009	Dark	4B-4	wsnp_Ex_c31121_39955117	155.13	wPt-4607	156.14	0.01	2	2.47	0.003	0	-0.01	0.006	0.558	0.838	0.102	0.185	0.075	0.009	0.582
Yanco 2009	Light	4D-1	wsnp_Ex_c3603_6584235	55.97	wsnp_Ex_c42133_48794975	56.99	0	3.6	4.34	-0.03	-0.03	0.038	0.009	0.188	0.155	0.065	0.659	0.376	0.44	0.737
GH2009	Dark	5A-1	rPt-3563	136.26	wPt-3509	139.36	0.009	1.5	2.49	-0.02	-0.02	0.011	0.022	0.165	0.295	0.455	0.121	0.418	0.238	0.121
GH2009	Dark	5A-2	wsnp_Ex_c31799_40545376	218.42	wsnp_Ex_rep_c66689_65010988	218.92	0	4.7	5.92	0.03	-0.01	-0.05	0.03	0.176	0.536	0.025	0.17	0.397	0.083	1.095
GH2009	Light	5A-2	wsnp_Ex_c31799_40545376	218.42	wsnp_Ex_rep_c66689_65010988	218.92	0	6.9	6.32	0.036	-0.01	-0.08	0.031	0.195	0.846	0.009	0.257	0.365	0.008	1.464
Yanco 2009	Dark	5A-3	wsnp_Ex_c19892_28910730	78.54	wsnp_BE496976A_Ta_2_1	79.05	0.007	2.1	2.61	-0.01	0.001	0.001	0.006	0.057	0.832	0.833	0.19	0.785	0.01	0.01
GH2009	Light	5A-3	wPt-8466	90.72	wsnp_Ex_c11874_19050989	91.22	0.001	2.6	3.73	0	-0.04	0.018	0.019	0.974	0.023	0.331	0.297	0	1.13	0.205
Yanco 2009	Light	5A-3	wsnp_Ex_c11874_19050989	91.22	wsnp_Ex_c7841_13337935	91.72	0.023	2.1	2.07	0	-0.03	0.019	0.007	0.975	0.052	0.242	0.654	0	0.818	0.297
Yanco 2009	Light	5A-4	BE517711A_Ta_1_1	165.93	wsnp_Ex_c49211_53875600	166.94	0.005	2.7	2.81	0.006	-0.04	0.025	0.002	0.766	0.031	0.222	0.933	0.019	1.005	0.324
Yanco 2009	Dark	5A-4	wsnp_CAP7_rep_c5427_2436269	176.18	wsnp_Ex_c18941_27840714	179.27	0.002	2.6	3.16	0.009	-0.01	0	0	0.079	0.068	0.98	0.957	0.672	0.723	0
GH2009	Dark	5B-1	wPt-3289	162.55	wsnp_Ku_c12562_20256747	171.27	0.002	3.2	3.17	0	0.048	-0.02	-0.03	0.993	0.051	0.256	0.269	0	0.826	0.28
Yanco 2009	Light	5B-1	wPt-4936	188.2	wPt-1490	188.71	0.002	6.5	3.31	0.005	0.047	-0.04	-0.03	0.856	0.082	0.116	0.471	0.007	0.655	0.535
GH2009	Light	5D-1	cfa2104_1	233.64	wsnp_RFL_Contig2606_2264492	238.36	0	2.8	5	-0.05	0.007	0.02	0.017	0.013	0.772	0.415	0.426	1.327	0.018	0.144
GH2009	Dark	6A-1	wPt-6696	214.71	wsnp_Ex_c21129_30255932	215.21	0.002	1.9	3.23	0	-0.01	0.031	-0.02	0.947	0.504	0.047	0.163	0.001	0.097	0.859
GH2009	Light	6A-2	wsnp_Ex_c15708_24056750	233.47	wsnp_Ex_c1153_2213588	233.97	0.022	1.4	2.09	0.021	-0.01	0.008	-0.03	0.203	0.769	0.636	0.095	0.352	0.019	0.049
Yanco 2009	Dark	6A-3	wsnp_Ku_rep_c69707_69144358	135.24	wsnp_BF200644A_Ta_1_1	136.25	0.019	1.9	2.17	0.007	0	-0.01	0.003	0.122	0.492	0.154	0.558	0.519	0.103	0.441
Yanco 2009	Dark	6B-1	wsnp_CAP11_c3219_1585635	17.67	CD453605B_Ta_2_1	18.68	0.001	4.2	3.63	-0.01	0.011	0.003	0	0.102	0.096	0.648	0.784	0.582	0.601	0.045
Leeton 2010	Light	6B-1	wPt-4706	20.2	wPt-6674	21.21	0.004	9.6	2.91	-0.04	0.033	0.002	0.001	0.093	0.098	0.908	0.982	0.612	0.593	0.003
Yanco 2009	Dark	6B-2	wPt-5461	162.33	wsnp_Ra_c14498_22667649	163.85	0.013	2.4	2.33	0.009	0	0	-0.01	0.077	0.709	0.958	0.142	0.68	0.03	0.001
Yanco 2009	Light	6B-3	wsnp_Ku_c1468_2912489	225.35	wsnp_JD_rep_c65886_41872083	225.85	0.003	2.9	3.09	0.02	-0.02	0.022	-0.03	0.295	0.405	0.256	0.1	0.238	0.151	0.28
Yanco 2009	Light	7A-1	wsnp_RFL_Contig2805_2579582	314.21	wsnp_Ex_c53387_56639949	325.36	0	5.4	5.61	-0.03	0.023	0.041	-0.06	0.36	0.437	0.129	0.031	0.182	0.131	0.501
GH2009	Dark	7A-1	wPt-0687	351.42	wsnp_Ku_c3929_7189422	352.43	0.017	1.2	2.21	-0.01	0.017	0.011	-0.03	0.735	0.216	0.472	0.073	0.025	0.332	0.112
GH2009	Light	7A-2	wsnp_Ex_c13248_20898211	125.93	wPt-9314	129.56	0.001	2.4	3.53	-0.01	0	-0.03	0.038	0.514	0.976	0.106	0.044	0.093	0	0.567
Yanco 2009	Dark	7A-3	wsnp_CAP12_c179_101756	96.87	wsnp_JD_c513_777807	110.59	0.007	2.3	2.63	0.007	-0.01	0	0.003	0.2	0.046	0.914	0.559	0.357	0.863	0.003
Yanco 2009	Dark	7A-4	wsnp_Ra_c12773_20367106	353.95	wPt-6495	355.47	0	21.8	32.14	0	0.012	0.022	-0.04	0.904	0.318	0.071	0.001	0.003	0.217	0.706
Yanco 2009	Dark	7B-1	wsnp_JD_c15955_15260646	298.28	wPt-7080	299.8	0.007	17.6	2.6	0.007	-0.02	0.025	-0.02	0.619	0.147	0.067	0.245	0.054	0.457	0.728
Yanco 2009	Light	unlinked_1A1B	wPt-6503	342.58	wPt-7711	343.08	0.002	4.3	3.12	0.02	-0.03	0.02	-0.03	0.648	0.481	0.648	0.481	0.045	0.108	0.045
GH2009	Dark	unlinked_4A7D	wsnp_CAP12_c1005_524902	7.69	wsnp_Ex_c410_809769	8.19	0.012	1.8	2.36	-0.02	-0.02	0.024	0.013	0.192	0.463	0.215	0.592	0.369	0.117	0.334
GH2009	Light	unlinked_4A7D	wsnp_Ex_c410_810250	9.2	wsnp_Ku_rep_c69533_68919669	10.72	0.006	2.3	2.7	-0.04	-0.01	0.012	0.027	0.067	0.816	0.629	0.387	0.73	0.012	0.051
