# Supplementary material for: Transcriptomic analysis of wheat near-isogenic lines identifies PM19-A1 and A2 as candidates for a major dormancy QTL
Source: Genome Biol. 2015 May 12;16(1):93. doi: 10.1186/s13059-015-0665-6 (PMC4443510; doi:10.1186/s13059-015-0665-6)
Supplement: Additional file 4: Table S3. — CSS contigs differentially expressed between pools A and B. [file 13059_2015_665_MOESM4_ESM.xlsx]

## Sheet: Supplementary Table 3
Additional file 4: Supplementary Table 3. CSS contigs differentially expressed between pools A and B.
A) CSS contigs differentially expressed more than 2-fold with FDR adjusted Pvalue < 0.01.
									Total reads per NIL and pool										Total reads per parent
CSS contig	logFC	logCPM	LR	PValue	FDR	AnnotationNCBI	ReadsCoverageAnnotation	Sequence	A_0362	A_0807	A_1038	A_1275	A_1516	B_0362	B_0807	B_1038	B_1275	B_1516	A_Yitpi	B_Baxter	B_Chara	B_Westonia
Chr4AL_7123764*	-3.63535	3.65222	370.806	1.24932e-82	8.37969e-78	Triticum aestivum plasma membrane protein (PM19-1) mRNA, complete cds	reads are at NCBI hit	GATTATCATGAACAAGGAAATATAATAATAACTAATTTATTATTGCCTCTAGGGCATATTTCCAACAAAACTTTGGATTCCGGTCCATCCTCTTCCTATAAACTTTCAATCTAAATCAAACGCTCTTTTGATATGTTATTTCTACTTTTCCGTTGCAATCAAATCTTACACACACTTGTGATTTTAGTCCTTGTAACTAGAAAGGTAGTGAGGTTGACAACCTCACTAGTCTGTTGGGGGCCAAGGCGAGTTTTGTATTCGTGTGTGCAGTGCAGGTGTTGACCATTGGCTGTGTTAATAAACTCATGTTTGTTTGATAAACCTTGAGGTCACTTGAGGGAAACGGTTGCGTGCTGCAAACCCTTACACTTGGGGGCCAACATGTTCCTAGTAGTTTAG…	2026	1204	692	770	694	162	142	100	66	24	624	50	136	104
Chr4AL_5012661	6.20636	-0.133839	230.009	5.93591e-52	1.99073e-47	Triticum durum HMW glutenin (Glu-1B) gene, Glu-1B-1Bx (Tdu-e) allele, promoter region and complete cds	reads are not at NCBI hit	GATGTTCTAGTTGGTTAGCGTGCTTCTCCTTAGACTTAGAGATATTCCAGAGCTGTTTTTTTTGTTTTTGTTCACCGGCATTAGGATGTTCTAGTTGGTTAGCGTGCTTCTCCGTAGACTTAGAGATTTTCCAGAGCTGTAAAACGTTAAATTGGTTTGTTTTCCATCCTTTTTCCATTTGATATACTTTTGTATCAAGATGATATTCCATCCTTTTTCCATTTTGGAAATACTTTCACTGGTTTGTTTCTAATTGTACGTCAAACAACATCTGGTTTGGGATGGAGTATCGACAAAAAATCTGTTGTTTACGACCTTAGCAGTGGTGTGATGCTGGTCTGGTGGCACATCTGGTGCGTGTGAGACGCTAGAATAGAATCGTCAGAACTTGTGGAGCTT…	0	0	0	0	0	74	56	58	32	66	2	26	80	74
Chr2AS_5305042	1.57969	0.705088	60.1317	8.87164e-15	1.98352e-10	Hordeum vulgare subsp. vulgare mRNA for predicted protein, partial cds, clone: NIASHv2140H15	reads are not at NCBI hit	GCTGAGACAACCAAAAGTTTAAAGATGAACTGATGAAGAAAAAGTAACCACTTGAAAAGGAAAAGAAATAGGAACAAAAACGATGTCGCTCTACAATCGTCTCTCCCAACTCCATTCCCCTAGCTTGCCCTCTCACCTCCCCGCATATCAACCAAAATATCTGATCGAGACAAGACAGAAGCAATGGTGGGAGAGTGATGCAACGACAATGAGCTGGGCCAATGCTACCAAGAGAAGAGTGTGTCAGTGATGGGCGTCGTCTAGTCGATCCTAGTGGCGATACCTAGGGTGTCCTATATAACAATTTCACTGCACATTTTTTTGGCTAAAGCAACACATACATGTGGAAATCATGTAAGAATAATTAAACTATTATAAACATATGTATTTTACAACTTT…	0	4	0	92	46	0	10	0	206	236	14	176	0	0
Chr4AL_7099518	1.7905	-0.185471	53.232	2.96391e-13	4.97003e-09	Hordeum vulgare cultivar Sebastian CBP20 (cbp20) gene, complete cds	reads are not at NCBI hit	CAAAGTGGTCGGACCCTTCCCTGGACCCTGCGCAAGCGGGAGCTACATGCATCAGGTTGCCCTTTTTTAAGAATGAAACATCAAGTTATTATTTGTTGATGATTACATGCATTGGGAGACGTCTACAGACAAGACGAGGGACACATCTACAGATATGCTTTTGTATATTTTTGACAGGTCTCCAGTCCAAATTTCAATGTTGTTAATTGAAACCATCACGAAGGTAATTTATAATCTTTTTTAAATTGAGAGTACGCAATTTTTTGTTCAAATATCTGTCTAGTAATTGAAAGAGGTTCAAGATTGTCACCCTTAGTATTAATCAAAATGCATTATTGATGTATAAGTTCTTTAGAATATCATATTACCTTCTTTTCTTGCATAAATATTAAAAAATAT…	12	10	32	4	4	48	46	48	16	48	2	6	48	34
Chr5BS_2245512	-1.12035	0.39788	38.6168	5.15727e-10	5.76532e-06	NA	NA	GTTGCACTGACTTTTAGTTACATCTGATGATCTTTCCACAAAAAATGTAGTATAGAGTGTAATATTTACAGTGTGGGGATGTTGGTGGCCAAGAAAGTTTATGCCCTTGTGGAGACATTACTGTGAAGTCCTAAGTTATCCTGTAAAAAGGATTCTTATGATAAGNNNNNNNNNNNNNNNNNNNNNNNNNNNNNNNNNNNNNNNNNNNNNNNNNNNNNNNNNNNNNNNNNNNNNNNNNNNNNNNNNNNNNNNNNNNNNNNNNNNNNNNNNNNNNNNNNNNNNNNNNNNNNNNNNNNNNNNNNNNNNNNNNNNNNNNNNNNNNNNNNNNNNNNNNNNNNNNNNNNNNNNNNNNNNNNNNNNNNNNNNNNNNNNNNNNNNNNNNNNNNNNNNNNNNNNNNN…	56	74	66	42	70	16	34	22	18	62	44	38	72	20
Chr4AL_7084102	2.02174	0.361232	37.8688	7.5665e-10	6.34394e-06	Triticum aestivum cultivar Chinese Spring clone BAC 400N24 cytokinin oxidase/dehydrogenase (CKX2.3), hypothetical protein (400.2), putative pentatricopeptide protein (400.3), and hypothetical protein (400.4) genes, complete cds	reads are at NCBI hit	TGATCTGGTACCAATTTTTGGCACAACCATGAACTCCCAAAGCGATTCACCAGAGTGATTTATGCTTTCTGACGGGTATGCACATATAAGATGGATTTCTTCCGAACCGATTGGAAGCATACGGCAACATGGGCGTACACAAGCGCTAGCCTAAGCATGCAGGTAGATATTATAGACATCTTGTTGATGCAGGTGTGCAAGGATGCAATATTCATGACCGAGCGCAACGTCGGTGGATCTGTATCTTTGGGTTCAGAATTTTGAAAGAAAGGGGATGTGGGAAACAATAAGAGGGGAGCTCTACCTCCAGCAGCACTTTCCCGGTCGTCGGCGTCGTGCTTCCAGCTACGGCCGCTGCAGACGATGGCGGGCAGCAGCCGCCGACGCCTTCCGGCGCGG…	6	14	42	16	12	80	48	78	52	92	8	62	32	70
Chr6BS_2942687	-1.33177	0.219694	36.9502	1.21185e-09	9.03152e-06	PREDICTED: Brachypodium distachyon uncharacterized LOC100840237 (LOC100840237), mRNA	reads are at NCBI hit	CTGCGGGCTAGGTGACTGTGACATTGCCAAGTTGTGCATCGCTGAGCCATGGCTGCTCGCCTCAAACGTAGAGTGCGTCCAGGCAATGGCAGCACGCGCCCAAGCTATTGGTGTGCCCTGTGGCTCTCGGATGTTCAGGCACGCGCTGAAGGCTGTTGCATTCCTCAGCAATGAGAAGATCGCCGCCAAAGTGGAGCAGTTGAAGAAGATGTTCAGGTGGTCAGATGCCGAGGTGCGCATTGCTTTGTCCACGCTTCCATCTGTGCTGATGAGGTCTAACCATATGCTGGAGAGCAAGTCAGAGTTCCTAATCTCCAAGGTGGGGTTTGAACCAGCATACATTGCTCATCATCCGGCATTGCTCACATACAGCCTGGAGGGCCGGATCATACCCCGGTA…	64	50	56	38	64	32	16	24	12	30	28	64	48	30
Chr6AL_5764995	-1.45288	0.01108	32.2239	1.37391e-08	8.3776e-05	PREDICTED: Brachypodium distachyon embryogenesis-associated protein EMB8-like (LOC100837264), mRNA	reads are at NCBI hit	TCCCGGTGGTGCTTCGAGCGTTATTAGAGGACGCGTGGAGGTGTATATTCGATGGATTCCATAGAATTCGATTGACGTTTGTCTTCGGTGGATCTACATGGATCTGATTTTTGTTCGTCTGCGTTCGTATATCTACAAGTTTGATACTTTCGATCTACACTTCTCTTCATGGTCTGCGGTTGTTGTTCTGGTTCGTCGTTCTTAGGGTTTTAGCATGATGAATTTCTAAATTTCTACTACGATAAGGTTTGTCGAGCTCCATTAAGAGACGATGATGACAGCGGGGTAGCGCGCCTTCGGCTCGCTCTATTGTTCCCTCCGTTCTCAAATATTTGTCTTCCTAGAAATTTCAACAAGTGACTATATATGGAGAAAAATGAGTGAATCTACATTTTAAAA…	42	46	72	34	40	12	20	16	10	30	22	52	52	24
Chr4BS_4838280	-1.38538	-0.0102835	31.925	1.60241e-08	8.95666e-05	Hordeum vulgare subsp. vulgare mRNA for predicted protein, complete cds, clone: NIASHv1030O03	reads are not at NCBI hit	CCCTCCACCCCTCCCCGGTGAGCTCAGTTCAGGACCCCCGCCCCCTACCTTGCTCGCCGCTCCCTGCCAGTTCCGCGGGTTGAGGGGATCCCTTCGCTTCCCTGGCCACAACACAGAGCTCACTTTATGGAGCTCTTTTGGTTTGTTTCTTAATTTGGAAGTGGGGAATACGTACGCGATCCTGAATGCTGCCTGCCGCTTTGTTGCATACATAGATTGTGCCTTTCCGGGGGAGATGCTTAGATTGTTTAGCTTGCTGGTAGGTTGAATCATGGCTTGGAGCTAGCTGCAGGTCAACGGTTGGGAGGCACCAAACGGTGAGTGATCCCGACAGTGATGTGTACCTCCCTTGCTTACTGCGTGGACCCTGTTTATTGTTCAGAGTTGAGAGTTTAATTT…	0	0	236	0	0	0	0	80	0	0	0	118	0	0
Chr3B_10575717	1.34144	0.476432	29.137	6.74354e-08	0.000247005	PREDICTED: Brachypodium distachyon probable protein phosphatase 2C 7-like (LOC100830937), mRNA	reads are at NCBI hit	TAAAAAATGTTTGTAAATAGCAAAAAATATTCATAAATTGAAAAAATGTTCTTGATTGTAGAAAATGTTCAGAAATTTGTAATAGTATGTTGTTTGCGATTTCAAATATGTGCATGAGTTTAACAAATTGTTCATAATTTCAAAATGTTCATGATTTCGAGAAATTGAGAGAGATATTGTATCTCGGTGATGCAACGAAATGTGATCATGACCATTTGAAATTATGAATTTTTTTCTCCCGTTGCAACGCACGGGCCCTTTTGCTAGTATATAATAAGCTAAAAAGAAATAAGAAAATCAACCTCCGTCACTTATTTGGCACGGTGAAACTCTACAACTATGCATGTTATATTGTCCGTGCTCCCACGCGCAAAAGCAATCTCTGTCAGCTTTCGGGCC…	16	42	24	14	42	54	78	76	80	66	50	38	58	46
Chr4BS_4875310	1.95568	-0.271708	29.0656	6.9969e-08	0.000247005	PREDICTED: Brachypodium distachyon cell division control protein 45 homolog (LOC100821976), mRNA	reads are at NCBI hit	CGAAACATCATCTCTTTTTTTTCGAAAAGGAGGATTACCCCCGGCCTCTGCATCAAGCGATACGAAACACCATCTGAATGTAACTCAGATTCATCCATCTCAAAAGTCAGGAAACAGTAATAGTATATCATCTTGTTGGTATATTGCTGAGGTTAACTCATCTAAGCCAAAGATGATCATCAGACTTCAGAACATGATAAGAATCGAGTAGAGGCATAAGAATCAAGTAGGGGTATACGTCTCGATTTGATGTAGCCATCATTCACAGTACAGGATGGGGCCTAAGGCTACTGGTGCACGTGTAGTTTAAGGGTGCCAACGGAGTGCCAGGACTGGACAACCAACCAGCAGCTAGCAATCAAGTACGAAAGATCGATTCACGTTACCTCAGTGGAGCAC…	4	12	14	8	14	28	34	32	36	60	36	20	42	14
Chr3B_10645610	-1.48526	0.0207519	28.7654	8.16969e-08	0.00026094	Triticum aestivum cultivar Chinese Spring clone BAC 351D1 chromosome 4A DELLA protein (Rht-A) gene, complete cds, complete sequence	reads are not at NCBI hit	GTGGTGCTGGGGTTTCTGCCATCCCCATTTCAGGTTTAAGAGAAATTTAAACATGATGCAACACAAGACTAGCTAACCTAGAGGAGACTAGAACTAGGGATGTGACACTGTTCTTATGAACTTAATACTCTAGATGCATGCTGGATAGCGGTCGATGTGTGGAGTAATAGTAGTAGATGNNNNNNNGTTTCGATCTACTTGTCGCGGACGTGATGCCTATATACATGATCATGCCTAGATATTCTCATAACTATGCCCCTTTTCTATCAATTGCTCGACAGTAATTTGTTCACCCACCGTAATACTTATGCTATCTTGAGATAAGTCACTAGTGAAACCTATGGCCCCCGGGTCTATTTTCCATCATATAAGTTTCCGATCTATTTTGCAATCATTACT…	12	56	44	50	68	10	26	6	10	46	16	26	22	34
Chr6DL_3325025	1.47927	-0.00158238	28.2609	1.06018e-07	0.000303062	Hordeum vulgare subsp. vulgare mRNA for predicted protein, complete cds, clone: NIASHv1075C22	reads are at NCBI hit	GGCCGCCACTTTTGTCCGTGCCGACCCAATCGGACGCGGGCGGACGAAATGGGTCGCCCCATTGGAGTTGCTCTTAGCACTCCCGTTTTCATTAAAAAAAAGTGCTTGCTTGCAAGAATCTAAACACCACTGGTTGGCTAATCACAGGTCCAAGTAAAAAAATGGCCCAATAAAATAGCACTAAAGAAAAGGGATATGGCCATGCATATGTGAGTAGAAATGCAGAAACCTCATGCTATTTGTACTTTTTCCTTGCCACTCATCTACTTGTTCCGGGACAGACCGGTCAAGGAATCCTGCGCCAACGATCTGTACTGCAGGCTGCCCATTCCAATAAATTTCACATACGGGGTACGTCAACCGCAACCCAACAGCAGTGCTGCACCAAAAATATAGCCA…	14	28	22	10	12	66	42	36	42	52	18	36	48	16
Chr6DS_2109837	1.40328	-0.351751	25.8916	3.61133e-07	0.00067285	Triticum turgidum subsp. durum clone BAC 1053F12+1054I5 cytosolic acetyl-CoA carboxylase (Acc-2) and putative amino acid permease genes, complete cds	reads are not at NCBI hit	GATGGCGGATACATCAAACACGGTTTAGATTTTAGTTGTGTGTGCGACGCGGGGCATACGGTTAAGTTCAATGAACTGTTTGTGATGAGGCAGAACAACAGAAGCCGGTAGCCAGATGAAGGTGTGTGCGATATACGGCATACAGTTCACTCGGATAAACTGTTTGTGATGAGGCGGACAACGGAAACGGGCAACCGGATGAAGGTGTGTGCGATATACGGCATACAGTTCACTCGGATGAACTGTTTGTGATTAGGGGGAACAAAAGAAACGGTCAGCCAGATCAAGGTGTGTGCGTTAGAGGGCAAACAGTTCACTCGGATGAACTATTTGCGTTGAGCCAAGAGAACAAAAAACGGTTCAATTTAACATGATGTGTGTGATACGCGGTAAACGGGT…	2	16	4	6	36	30	38	16	10	64	36	2	14	22
Chr7BS_3157621	1.56997	0.310661	25.9401	3.52178e-07	0.00067285	NA	NA	CTCTCCATGCAAGCTCGGGTCAATGTCATCGCAAGTTCCGTGCTCGACGTTGCTGTTCAATGTCGCCTCAGCTGATTTCGCCCGCCGTCCGCCCGATGCTCCACACTTTGCCGTAACTCAATCTGCCAGTTCTCCGCTTGAGGTACGTACTGAAGCTAACCTGGTAAGAGGCAGGCATGGGAGGCATGATTGTTGCTGAAGCAGAACTCATGAATGTCTCACGTCATGTGGTTCTGTGCTATTCTTAATCTTCTTCTCTGAAGTGTGTAGTTTCAGTTCCACATCAAATGTGTTGCGCTTGCAGTGCGTACCAATGTACAGTTTNNNNNTGTATATATGCGGAGTCGATGGAAAACATTGAAGCCAATAGTTGTATACCTATTTCAAAAATCAGCAAGT…	14	10	86	2	20	56	80	48	38	68	6	46	56	86
Chr7AS_4175659	1.56997	-0.217434	25.7468	3.89263e-07	0.000705661	Triticum aestivum clone pTa-206 FISH-positive repetitive sequence	reads are not at NCBI hit	GGCATCCCGTAAGAAAGAAAGGCAAGCATTTCAAAGGTGAGGCGGATCACCGGACGAAGCCTCGCCACCGAACTGGTGCTGGTGTACATGATATGGTCAAGGATTTGAAGGTGGTCTTTGAAAAGGGTCCTGGTGGACAACCTGTTCCGAATGACGGTGACGGACGCGCACCCATGTGGAAGAAGAAATCTATATTTTGGGACCTACCCTATTGGAAAGACCTAGAGAGGGTTACGGCAAGGTTGAAAGTTGGCATGGTATCATAATTTCACCCACATAGCATGTGCAAAAAAGTAGAGAGGGTTACGACAAAAACTGGATGCACTTCGTGTACAAAATGGACAATCTCTTTCAAACTATCAGAGTTTCGGACGAAAACTCATCTGTTACAAAGGCATT…	0	108	0	66	0	0	46	0	32	0	80	0	0	130
Chr6BL_37641	1.56997	1.27181	24.8777	6.10838e-07	0.000999301	NA	NA	GCCGCCGGATCGGGTCGTTCGGGTTAGCTGCCGCCGGATCGGGTCGTGCCGCCGGATCGGGCAGGTACTAACCCTAACCCTAACCGAACGCTTCTGATCGTCTCTTCTTCTCCTCTCTCTCTCCGTTGGTTCTTGGACCGATCTCGACGGGAATTTCGATACTTGGTAGATTGATTTCAGGAACGTTGGCTGATCGACCTCATATAATAATAATAATAATAATAATAATAATAATAATAATCAAGAAACAACAGAAAAGGTACAGAAAACGTGGCTGTAGATGTCTGTTTCTTGTCTGCAAGATGCAAGAAAACGTTGCAGTAGATGACAGTTTGGAATCTGACGATGATTCCGGGAAAAACATGATATTGACCTCTTATTAGACTGATGGATCTCATG…	62	50	0	24	64	96	58	0	44	588	48	32	504	58
Chr4AS_6015313	1.56997	0.509424	24.7755	6.44112e-07	0.00102865	Triticum monococcum subsp. aegilopoides clone BAC TbBAC5, complete sequence	reads are at NCBI hit	GGAAAAACCGCGAACTCAAAATCTCAAACGTCAAATGGTGGTAGCGGGAATGCGGTGGTGGTTTTGTGGAAGTGCAATGCTGGGTTATATGAGTAGGCAATGCGGAAGTGGAGGGTAAGGTGGTGTACAATACACAGTGTCAGAGTTGAAAGCACGGTCCCTAAGTAGCCGAAACACCTTAGGAGACACAACTCACAACACTAACAAAATTGGGTTAAGTCGGTGTGGAAGAAGTGTATGGTTGGTAAGCCTATGCGGAAGTTATGGTAGTGGTGGCGGTTGATGAAGAAGCAACCGTCCCTAAGTAGCCTAGACACCTTAGGAGACTCAAATCACTCCTCAAGCAATCACTAATGCGATGGGGAACAAAATTGGTTAGGTTGTGGAAGTCGATGGTGG…	0	0	200	170	0	0	0	58	54	0	80	292	0	90
Chr3DL_6946900	1.56997	-0.310784	24.3404	8.07273e-07	0.00120237	PREDICTED: Brachypodium distachyon craniofacial development protein 2-like (LOC100833359), mRNA	reads are at NCBI hit	GTTGCTATGCATCACCATGATCTTGCGTGTGCGTAGGAATTTTTTTGAAATTACTACGTTCCCCAACAGATAAGAGTATGAGTTTGTCACTTGATCCTCCTTAGTTTCTTGAGACAATATATTATATCTTCCAAAAACTTCACTTGTTTTTCCCAATAACTTTGTACATAACTCAACATCCTTTCTCTTAATGCTTTTTCAGCACTTATTTTCCTATTTGGTTTATAAAGGGTCATAATGCAATTCATATCAAGTGCGCTCTGACTATACCCTCGCCTTATCAACTGTGTTTGCAAGAATGGTTGCGAGCGGTATTTGCAACCGTATTCATATAGGATGTCTTACTAATGCTTCAGAAACCATTAACATTTATTTTGTCTATCTTAACTCTTTTGTGTT…	14	8	18	24	0	44	36	20	38	26	20	16	32	18
Chr3DS_516828	1.56997	0.392315	24.3773	7.91964e-07	0.00120237	Oryza sativa Japonica Group genomic DNA, chromosome 1, PAC clone:P0445D12	reads are at NCBI hit	GGAAGTCCGAGTTGCACGCGACCGAGTGGAAATTAACCTTCCAGAGGCAGCATCACGTTGGTGAAGTACATGAGAAGGGTTCGAGGGAGGTTCTCCCATCCGAAAATGCAGTACTCTATAAACCGCCGGTTTAGAATGACCCAAGGAGAACCTATCAGAAATGGAACACATATAAGGATGAAAAGTATTTGGTCGAAAGGAAGGACGGGGAAGTAGAAGCAGAGGTATAATAATAATACCTGTGAAGAATTTGAAACCATCTGGAGTCGCCCGTTTCTCTGTGGATTGGAAGAACTGATTCCTGCCAGCCAGGTATATCCCAGCATCTACTATGACTGGTTGCACTCTCTGAGACCTGCAACAATATATTGGTGAAACTAATACCAGTGCGGCTAAATT…	44	40	14	18	28	74	82	36	22	98	50	66	100	98
Chr4BS_4866445	1.56997	-0.251314	23.834	1.05012e-06	0.00143746	Triticum monococcum phosphatidylserine decarboxylase, ZCCT2, ZCCT1, and SNF2P genes, complete cds; nucellin pseudogene, complete sequence; putative transposase, phosphatidylinositol phosphatidylcholine transfer protein sec14 cytosolic-like protein, and phytochrome P450-like protein genes, complete cds; and unknown genes	reads are not at NCBI hit	GAAATGCCGTTCTATTTCTGTAAGATATAATACCAGGAAACATGGTGAAATATCATCATCATGTCCACCAAAATTAGTCCTTTCTCTTACTAATTTATCTGCCATGACAACCTGCGCTCAAATTGTAATCACACAGTAATAGGAGATAGTAATGCAGAAAAAGGAGTACTACGATGATTACTGTTGTTGTATTTCTGCTATATAATATACTACGCCACAGGAAGTTTTTGTAGTAAAGGGAAATAAAGATTAATTAATCAGATTCAATGGTCATGTTTTTGGCAACTTGGAATCAAACACAGGGCATAAGTCGCTATAATCTCGGTTTCGTGAGGTCCTTTTCGCCTCTCTGTTTTGAGGACCTAATCCCCCGACCTAACCCTCCTCTGGCGCTCCCGC…	0	18	30	14	10	8	54	44	28	42	28	16	54	2
Chr3AL_4348481	1.56997	0.482458	23.6103	1.17952e-06	0.00153887	Hordeum vulgare subsp. vulgare mRNA for predicted protein, complete cds, clone: NIASHv2013F11	reads are at NCBI hit	CCGCCATTATTTTTGAAGAACCAGATGATCGATCAGGAAGAAGATCAAACGGGTGATCATCCATGGAATCAGATCAAGGTTACATCACATCACATATATACATATGATTACTGGAGTAAAGGTAATTTATACTTGCAGATTAGGAGATTGAATTTGTACTAGTAATTCTTGCAGCACTGGCCAATTGGTTGCCATTATTTTGGCCTGCCATGCTTGGTCGTTCCATTCATCTTGTTACAGGGCAATGTGCCAAGTGGTTTGTGCCTTCCTTGGGTGTGTGTGTTTTGGGTCTCCATTCTTGACCATGATGAATGCATCATGTGCAACTATGTATGTGTCTGTCATGTGTGTAGAGAGAGCAAGAGTCATTTGTAACAAATGAACCATTTGTTAAAGAAA…	48	44	104	50	80	26	28	32	14	70	40	42	58	34
Chr3B_10460304	1.56997	0.0920671	23.5884	1.19303e-06	0.00153887	PREDICTED: Brachypodium distachyon GDSL esterase/lipase At1g29660-like (LOC100833887), mRNA	reads are at NCBI hit	AAGGATACCCACAGAGTAAAATCCAAACATCTCTATTTAGAACCAAACTTCTCTAGTTTAGCCCTTGATTGTGTTTTTGGAAGATGGCATGAACATCTGTAGAGATGTGGACTATTTGTGACTTGAGCATCCCTATCGAAGACACTATTGAATCTAACATAAGCTTGTCCGAATGGGCAAGGCTCAATCTCAGAAAACCCCAGTCCTCTCTCTGTCAGAAAGTCAGTGAGTACCTCACGAATGGTGTTGAAAGCAACTGGCAGATTTGGCATCGGCACGTTGGTGGCAATCGCCCAGTCCTCATGTGTGGCAGGGGCCGCACCCGTAATGACACAAACCCTAGCAGGTCAGCCCGCCACCTGAATGCTCTGATGATTAGGCAGAAGGAAAGGTGTCAGA…	40	68	56	56	28	20	12	22	24	20	12	26	42	46
Chr3DL_6926775	1.56997	0.583185	22.6942	1.89941e-06	0.00215934	Oryza sativa Japonica Group mdr7 gene for MDR-like ABC transporter, exons 1-12	reads are at NCBI hit	CCAAGCCGCCAGAGGTATATCTCTAAATCTCAAACTATTTTGCTAAGTGACTAACACTACTAGGTACGTAGTTTATGAACTGCTAGTTGATGCCGGACTTATAGAATACCATTATAAGAATAGAAGATTATGCCCCTGAAATTAGAAGTGAATCGGAAAGTGCTTATTTGTTGAATGGGCGAAACAAAGCTATTTAGTCTATCTATATAAAAGGAGAAAGGAGGGTAAACACTATCTAAAAGCCTCTCTGAAAAGACTCAGCTCATCTCTAGCCAAAGCACCAATTACACTATCTAAAAGCCTCTCTGAAAAGATTCAGCTCATCTCTACCTCATCTCTAGCCAAAGCAGCAATTACACTATCTAAAAGCCTCTCTGAAAAGATTCAGCTCATCTCTAG…	22	40	56	24	30	70	82	56	48	114	56	52	114	44
Chr5DL_4514785	1.56997	0.67771	22.4563	2.14976e-06	0.00236382	PREDICTED: Brachypodium distachyon 125 kDa kinesin-related protein-like (LOC100829843), mRNA	reads are at NCBI hit	CTAGGCCAACTCATACACATCATCACTGTAGGGCGCTGCGGGCGAGACGGGTTCTATACACACTATAAGCGAAATATAGTATTTGCGCTGGATGTGGTGGTTAAAATAGAGTGCGCAGATCGATGGTGGTGCTTTTTCTTTATGTGTGTTTTTCCGGCTTCGATCTACCTCAAGTTCGTCCATTTGGACGTAGTCGACGGAGCTCCGGCATAGTTTCTTGTCGTCTCCTTGGGGCAGTGAGGCTAGAGTTTTTTGTCATGTAGCGAGATTTTGTGTAGGTGCTTCAGATCTATGCAAAAGGTCATGCCAGATCCTGTAGGGGAGCGACGACAGCACGCGAGTCGACGACTCATTTTGGCGGCAGTACTGGCCATTCGGTGATCTCGAAATCTTTTTGTA…	30	28	26	46	48	58	68	62	88	118	60	74	76	86
Chr3B_10775616	1.56997	0.0312248	22.3149	2.31407e-06	0.00246372	Hordeum vulgare subsp. vulgare mRNA for predicted protein, complete cds, clone: NIASHv2131N01	reads are at NCBI hit	AATGCATGCATAGTTTTTGAATTCATGAACAGTTTTTGAGTTAGCAAACCTTTTTTGTATCAATGAACTTTTTTTATAATTGGGGAACAAATTTTGAAAAATTGTGATTTTTTTATAATTTGCGAACAGTTCTATAAATCACCAAAAGGATTAAAACTGCAGTTAATTTATGATTTCTCGCACATTTTTTGAATTCATAACATTCTATGATTTCTCGAATATTTTTCTCAAAACTTGCAACCTTTTGTAATTTGAAAATCTCGAATTAATTTAAAGAAGGAAAAACAAAAACAGAAATGAGAAAAGATAAGAAAAGAAAAAACGAAATGAAAAAAAAAATAGGGGCATCACGCCCCACGGGCCGGCCATGAACGCGTATGCGGGAAGGAGGACGTGCGT…	14	10	12	16	38	34	36	64	34	68	12	30	72	36
Chr1BL_2756601	1.56997	0.196887	21.9153	2.84946e-06	0.00286024	NA	NA	CATTGTTACCTGACTGTGATAAACCCTGAACCTCATCCTCAATAATCTCATTGCTGGCATCACAAACCTTACCTGCCTTGGATGGGGACTTGCAGGCCTCGTTGTTCTGAATCAGTGGAATATCAGAAGTCTCATCTTCATTGGTCAATGGTTGAGAACCCTCATCATTGTTCTCCAAGATATCAAGGGACTCTTCTTTATTGGGCAAGAGTGGATCAACCTCAGCGTTGCTCC	14	40	20	20	20	30	50	72	50	60	38	26	46	30
Chr5DL_4543713	1.56997	0.500802	21.1087	4.33952e-06	0.00378012	Triticum aestivum gene for TaAP2-A, complete cds, cultivar: Chinese Spring, clone: BAC WCS0842L23	reads are not at NCBI hit	CTTTTTAATCTAGTTTTCCAGAGAACAAATATTTGTATGTAATGATAACTAATCACCTCTGCCTTTTTTTGCAAACCCCAAGATATTGTTCAAGGAAATGGGAGTAATGAAGCAGATAATGTTGAACGACAGTCACAAGCTGGCTACCTGATGGAGACTGCCTGGTACGCCTCTCTCCTCCCTCTTCTTTACCACTTCCGTTCTTGCGTTCATTGCTTTGCCATGATAGCTCTGTTTTGGATCCAGGCTAGGACCCTTTCTTTCGTTGAGAAGAAGAAGAAGGAGCCCTGTGGAGAAGGAAGTGTGGGCGAGGGGTGCGTGGAGGCTTCGGGAGTTAGTGGGCTATCATGTGATACCGATTGGCCTTTGTTTTCTGATTCTTCACGGATTTTAGGGGTC…	34	32	20	52	22	108	66	68	56	44	56	138	70	26
Chr5BS_2236442	1.56997	-0.13577	20.1267	7.2478e-06	0.00565277	Hordeum vulgare subsp. vulgare cDNA clone: FLbaf18o16, mRNA sequence	reads are at NCBI hit	TAAAAAATCTGAACTTAAAAAAGGTATGCGGACCTGAGAAAGTATACTAATTTGGAAAAAAACATGCGTTTGAAAAATTAGATTAACTTTAGAAAAGTACGTGAATTTTAAAAAAATACCTAAACTTGAAAAAAATAAGTGGATTTAGAAACAGTTCATGGATTTGAAAAAATACGCGGATTTGTAACTTTGTCCAAACTTGAAGAAAGTATGCAATTTTGAAAAAATTATGCGAACATAAAAAAGTACGTGAATTAAAAAAAAAGGTCGCTCGACGTTACCATCAGTTCACACCTTGGACACGTGCCTTGCACATATCGATATAAAAAACCAAAAAAAGCATCTCTGATGCATGGACGTCCGTCGATCTGTGCCGTACTAACGTTGCCTCTTCGGTCC…	38	16	40	42	54	8	6	12	42	22	22	18	44	30
Chr5AL_164825	1.56997	-0.0109703	20.0828	7.41595e-06	0.00571744	Hordeum vulgare mRNA for vacuolar processing enzyme 4 (vpe4 gene)	reads are at NCBI hit	GGGCCGCTGACGCAGTACGGGATGAAGCACATGCGCTCGCTCGCCAATCTCTGCAACGCCGGCGTCCGGGAGGAGGCCATGGACAAGGCTGCGGCTCAGGCGTGCGCTGCTAATCCTTCCTCCTTGTTCTGATCAAACTGTGTGATCGATCCATGTCGCATCGGTCACCTAAAATATGGTGTGATGGATCGATATATACGGTCGTGATTGCTGTAAATAGTGAATACTACATGCTGCACAACAAGTACGTGATTGCTGTAAATATATATGCTATTATTTGCTATACAAAAAATAGCTCTCTCAGAGTCGGAGGTGCGCTGCTCTCAGTGTGGGTGGCTCACATGGGTCTTCTTCTGTTTTCGCACAGCCTCTATCGTGAGGGCTGGTTGGATGTTTGTC…	18	34	54	28	82	12	4	38	16	32	34	30	68	24
Chr2AL_6433433	1.56997	0.407783	19.8531	8.3627e-06	0.00595672	Triticum monococcum TmBAC 21C6 FR-Am2 locus, genomic sequence	reads are not at NCBI hit	ATGGCGGCTGGCGCGACCGTGGAGACCAGGTCTGGATTTCGGGCTGGGCGGGCGAGGCGGTGAGTTTCGCTTGGGTTCGGGAGGAGAGAGACTGAGGGCGACTGGGAGTCTGGAACGATCTCCTCTGCTAGACCTGTAGACATCACAGTCACAGGAGAGTCAACCGGGGCAGTCGGGTCGAGGTCGCCCAAATCCATGACCGATAATTAATGGCCAGCGCTGGGCGCCGGTGCGCCCGCCCAAACGTTTCGGCCGGTCCTCGTGCAGCCGCACAATTAGTGTTTCCAGAACCGCACGATTCAGCGAGCTATCCCACGCACGTCTGCTTCTTCCTCGCTTCAGATCTACCATATCCTCTGCGGTGGTTTGCGCATAGCCCCCACCCCGCCGCTCATTGGC…	86	74	40	96	8	22	42	32	48	2	40	24	4	62
Chr3DS_2567915	1.56997	-0.106576	19.8656	8.30807e-06	0.00595672	PREDICTED: Brachypodium distachyon vesicle transport protein SFT2B-like (LOC100826744), mRNA	reads are at NCBI hit	TTGTATCTCTATTTCCTGTTCTTTCCCCTTTCAGTCAACTGACAGAATTACCTAGTTTCAGAAGAATAATAAGGCAGAATTACCTGACCATGCTTCCCTTGCAGGTATAGCTTGAGCTACATCCCTTTCGCTCGACGGATTGTTTCCAACCTGATGGTGAAGCTGTGCGACACTGAGCTATGATGTTACTTTGGCGCCTGATGGTCATTGTCAACATGCTCCGGCGCCTGAAATTGGAGATCTGTTCGTCTCCACCGCTCCTGCAGTGCATGTATTCCACTCATTTCCCCTTTTGTTGATGAATGATGGACGGATCAAGCTCCGTATAGTGCATAGATGCAACACGAGCAACACTTTATTTGTGCAGCTCACAACTCCCTTCTGTAACCCTTGATTCCA…	40	30	50	40	38	4	20	14	2	52	34	24	30	34
Chr1AS_688770	1.56997	0.559991	19.7487	8.83227e-06	0.00601589	Triticum turgidum retrotransposon Angela, partial sequence; retrotransposon Wilma, complete sequence; and ZCCT2-B2a (VRN2) gene, complete cds	reads are not at NCBI hit	GTGATGTAAATACTGGGAATGTGGATATATAATGTATGTAACTGTGGCTGTAACAAATTATTGTAAATTGTTGAATGTTCTATTGTTTCAGAAGGATAAACTAGGATATTTTATTTACCATGTATTATTTGTCACTGAGTAATGATCTGGGGTTGTGTGTGTAGGGAGGGTGAATCAGATCTAGGAGCACATCGACTACGAAGTTTGCCGACACGCAAGTACCGCATGTGTGTCTACTCGTCCAACCTGGTAATCCACCATTTGGTCTCCTTTCATTGATATCCTCCAAAATAAGAGGAGATTCTTTTTTTTTTGCTTAATCTCCTTGTGTATGTGCTTTTTGCACCTATTGATGCTACAAGTTAAGTAATCAGATAAGCCCTTCATGTGTTGTATGCA…	44	10	108	90	94	40	6	82	20	32	4	76	52	46
Chr3B_10696190	1.56997	-0.212649	19.7193	8.96904e-06	0.00601589	Avena strigosa beta-amyrin synthase (Sad1) and cytochrome P450 CYP51H10 (Sad2) genes, complete cds	reads are not at NCBI hit	TCATTTGCTTGAGACGGCTCGTGCGCTGATGATTGCTGCTTCCCTTCCACCCCATTTTTGGGTTGAGGCTGTTTCCGCATCCACCTATCTCGTCAACATTCAGCCATCGACTGCTCTGCAGGGTGGCATTCCTATGGAGTGTCTCACCGGTCGCTCTCCTGACTACTCAGCTCTTCGTATGTTTGGATGCGTCTGCTATGTTCTTCTTGCCCCCCGCGAACGCACCAAACTGACTGCTCAGTCGGTCGAGTGTGTTTTCCTTGGCTACAGTGATGAGCACATGGGCTATCGGTGTTGGGATCCAGTGGGTTGTCGCTTGCGCATCTCGCGTGATGTGACTTTTGATGAGTCTCGCTCTTACTACCCACGTTCTTCTTCCTCGAGCTTCTCTGTGGACGA…	12	66	36	18	52	8	10	18	0	36	12	56	32	52
Chr3B_10457438	1.56997	2.64448	19.1983	1.1782e-05	0.00682099	Hordeum vulgare subsp. vulgare mRNA for predicted protein, complete cds, clone: NIASHv2020O21	reads are at NCBI hit	AGTCTCCCACTTGCACTAGAGTCAATAATCTAGTTCACATCGCTATGTGATTTAACACCAATAGTTCACATCACCATTTGATTAACACCCATAGTTCACACCGCTGTGACCAACACTGAAAGTGTTTACTAGAGTCAGTAATCTAGTTCACATCGCCATGTGATTAACACCCAAAGAGTACTAAGGTGTGATCATGTTTTGCTTGTGAGAGAAGTTTAGCCAATGGGTCTGCCGCATTCAGATCCGTATGTGTATTTTGCAAATTTCTATGTCTACAATGCTCTGCATGGAGCTACTCTAGCTAATAGCTCCCACTTTCAATATGTATCTAGATCGAGACTTAGAGTCATCTAGATCGGTGTCAAAGCTTGCATCGACGTAACTCTTTACGATGAACTC…	12	730	16	160	538	2	694	2	2	564	10	392	868	718
Chr2BL_8023843	1.56997	-0.177251	18.8518	1.4128e-05	0.00770423	Aegilops speltoides, storage protein activator (spa) locus region, S genome, clone BAC sho42-9k3	reads are not at NCBI hit	TAAACATTTATCATGATTATAAGGAAATAAATAATAACTTTATTATTGCCTCTAGGGCATATTTCCTTCAATACCGGGGTGACCCCCGGTAACCAAATGAGGCCTGAGTAGAAATCAATGCCCCAAGACAGTTGATGAGTGTGTGTAGATGAGTGAAGTTCCATATGCCTCGACAATTGGATCCAACATGTAAGATATGATATGTACAAGACGAGATGTTTCTTATGTGCTAAGAGTTAGCAGTGTTGGAAATATGCCCTAGAGGCAATAATATTTGTATTATTATATTTATGTGTTCATAATTAAAGAGTTTATATTCTATGCTATAACTATTAAGATACTGGAATATGCGATTCAATGGAAAACTCATATGCACGTGTGGAATAATAAATGGTTAGA…	14	2	10	16	38	26	52	8	34	66	64	0	54	34
Chr4DL_14463655	1.56997	0.134403	18.6272	1.58935e-05	0.00832842	Hordeum vulgare subsp. vulgare mRNA for predicted protein, complete cds, clone: NIASHv2055M07	reads are at NCBI hit	CGCCGACGCATTTGTGGCCCAAATTTGGGCCGCTAATGCGTCGGCGCGGACGTGTTTTGGGTTTGGGTCGGCGTGGTGGGCCTCCACTTTTGTCCGCGCTGACCCAAACGGATGCAGGCGAACGATTTGGGTCGCTGCATTGGAGTTGCTCCTACATTGTTTAGTTTTCTCATGTTTCTTCGTTTCTAGTGGCTGTGAACTCCATAAGAAAGCATGCCCACTGTCAGTATTCAGTACTTACCACGAAAGGTTCAATAGTCGTTTGTTTTCCGATTCTCCTTTTCATGAAATTGAGTCTTTAGTTTGTAGTTGTGTTGATTTTTTGTGATAGTGCTACATTACATTTCTTAATTCTTTGTGACTCATATGGCATGCTTATTGCTTAGTTATAACTTCAAA…	40	14	22	28	20	40	30	62	40	68	24	28	108	18
Chr6BL_4293539	1.56997	0.303897	18.5803	1.62897e-05	0.00846987	NA	NA	GGGGGGGATTTCATGAAATTGATATACAACACCGAATTAGGCGGGTGAATCATAAGATGAAGAAAATTTTGGACCAATATGTTCAGAGTTTGTTTTTGAAAAATGAAAAAGGAATTGACGAGAGGTAGAATAGGAAATTTCCGACTGATTGTCAAGAAAATTATACTTCTATTGATTCCCCTAATTGTGGAAAATATCATAACAATAAAATAGGGATGCCATTGATAAAAAATAAACCTATGTCTCCAAACATTTGGGATTTAACCTTATTTCCAGAATACCTAAGTGACATTGAGATGGAGGAAGAAAAGCTCATAGAGGCGAAAAATAGTGAAGGAGATAAGGAGAATAAGAGATTTAGAGATTATTCATAGAGATCTAGAGAGAAAGGGAATTCCT…	18	30	8	28	62	54	64	26	48	70	8	32	36	86
Chr2BL_8085381	1.56997	1.2264	18.5547	1.65097e-05	0.00851827	Triticum urartu clone BAC URAContig_A, complete sequence	reads are at NCBI hit	ATTGATTTGATGTGCCCTGCTATCATGCTTCTTGGGTCAAGTTACTTAGTTTTTGGAGCTCTTGCTTTTTTTACCTCTTTGTTATGTTCTATGTCTTCCAGATATATTGGTTAAAACCCTTCTGATTGTTGCTCTTGATTTGAAATTCAGTTCATATGAAGCAAATAAAAGGCATGCAGTTCTTTACGATTTGAGCCGCCACCCCTCCGGCCTGCCCGCCGGCGGCACACTGCTCTTCCCGCCGCCCCTGAGCCCAAGCGGCTTGCCGGATCATGCGCCGCCCCAGAGTGCCACCCACGCCAACCTGAGATCCGCCTCTGCAGGTATGAACTCCCCTCCAATGTCCTCTTCTCCTCTATCCATTACTTCTCTATTTTATTCAACTTGTTAGCCAAAGGG…	0	0	0	0	248	0	0	0	0	728	590	0	0	0
*CSS contigs mapped to the 4A-1 QTL region
B) Reads distributed in the developmental time points in each NIL in each pool for the differentially expressed CSS contigs.
	NIL 0362 pool A			NIL 0807 pool A			NIL 1038 pool A			NIL 1275 pool A			NIL 1516 pool A			NIL 0362 pool B			NIL 0807 pool B			NIL 1038 pool B			NIL 1275 pool B			NIL 1516 pool B			Yitpi Parent pool A			Baxter Parent pool B			Chara Parent pool B			Westonia Parent pool B
CSS contig	15 DPA	25 DPA	35 DPA	15 DPA	25 DPA	35 DPA	15 DPA	25 DPA	35 DPA	15 DPA	25 DPA	35 DPA	15 DPA	25 DPA	35 DPA	15 DPA	25 DPA	35 DPA	15 DPA	25 DPA	35 DPA	15 DPA	25 DPA	35 DPA	15 DPA	25 DPA	35 DPA	15 DPA	25 DPA	35 DPA	15 DPA	25 DPA	35 DPA	15 DPA	25 DPA	35 DPA	15 DPA	25 DPA	35 DPA	15 DPA	25 DPA	35 DPA
Chr4AL_7123764	20	272	1734	4	518	682	8	186	498	10	232	528	2	256	436	0	6	156	0	38	104	0	36	64	0	18	48	0	6	18	40	184	400	0	16	34	0	18	118	0	28	76
Chr4AL_5012661	0	0	0	0	0	0	0	0	0	0	0	0	0	0	0	8	8	58	12	8	36	4	24	30	10	8	14	26	8	32	2	0	0	10	2	14	20	16	44	2	12	60
Chr2AS_5305042	0	0	0	0	0	4	0	0	0	32	38	22	10	22	14	0	0	0	2	6	2	0	0	0	82	52	72	56	98	82	2	4	8	66	56	54	0	0	0	0	0	0
Chr4AL_7099518	0	4	8	4	0	6	2	16	14	0	0	4	0	0	4	4	12	32	8	14	24	14	12	22	0	4	12	12	14	22	0	2	0	4	0	2	4	8	36	6	2	26
Chr5BS_2245512	10	12	34	24	16	34	12	30	24	12	14	16	8	36	26	2	4	10	0	18	16	4	8	10	0	4	14	16	22	24	14	18	12	10	4	24	22	26	24	12	0	8
Chr4AL_7084102	0	0	6	4	4	6	16	18	8	8	0	8	2	10	0	14	60	6	12	16	20	10	52	16	36	2	14	14	52	26	2	6	0	16	22	24	16	8	8	10	46	14
Chr6BS_2942687	32	8	24	20	12	18	28	16	12	10	20	8	16	12	36	14	6	12	0	2	14	2	10	12	4	2	6	16	4	10	8	6	14	26	14	24	28	16	4	6	8	16
Chr6AL_5764995	20	12	10	12	26	8	20	28	24	24	10	0	8	14	18	2	6	4	10	2	8	6	2	8	0	2	8	6	14	10	8	14	0	26	10	16	16	30	6	16	8	0
Chr4BS_4838280	0	0	0	0	0	0	68	86	82	0	0	0	0	0	0	0	0	0	0	0	0	26	22	32	0	0	0	0	0	0	0	0	0	60	24	34	0	0	0	0	0	0
Chr3B_10575717	8	4	4	4	20	18	2	10	12	10	2	2	18	8	16	8	26	20	26	18	34	8	10	58	20	36	24	26	6	34	20	18	12	6	22	10	10	18	30	10	10	26
Chr4BS_4875310	0	0	4	0	10	2	4	8	2	4	4	0	0	14	0	12	2	14	18	16	0	20	8	4	4	26	6	28	26	6	12	20	4	4	12	4	18	16	8	8	2	4
Chr3B_10645610	2	10	0	4	12	40	4	8	32	4	16	30	10	28	30	0	4	6	0	4	22	0	0	6	0	6	4	4	22	20	4	2	10	0	6	20	8	8	6	4	2	28
Chr6DL_3325025	8	0	6	2	6	20	2	4	16	2	0	8	4	0	8	6	2	58	12	16	14	6	12	18	6	10	26	8	28	16	6	4	8	8	0	28	26	10	12	4	0	12
Chr6DS_2109837	2	0	0	8	8	0	0	4	0	0	0	6	18	18	0	14	14	2	16	18	4	8	4	4	4	6	0	28	24	12	12	10	14	0	2	0	4	4	6	14	6	2
Chr7BS_3157621	4	2	8	6	4	0	20	22	44	0	2	0	10	6	4	16	16	24	8	36	36	18	14	16	10	10	18	14	44	10	0	6	0	24	2	20	12	24	20	28	22	36
Chr7AS_4175659	0	0	0	38	18	52	0	0	0	26	18	22	0	0	0	0	0	0	14	10	22	0	0	0	10	0	22	0	0	0	38	12	30	0	0	0	0	0	0	30	52	48
Chr6BL_37641	8	12	42	12	12	26	0	0	0	4	4	16	22	18	24	42	36	18	20	20	18	0	0	0	14	20	10	110	254	224	10	16	22	10	10	12	148	154	202	10	24	24
Chr4AS_6015313	0	0	0	0	0	0	112	62	26	142	12	16	0	0	0	0	0	0	0	0	0	40	10	8	30	6	18	0	0	0	38	22	20	172	64	56	0	0	0	68	14	8
Chr3DL_6946900	8	0	6	6	2	0	18	0	0	20	0	4	0	0	0	12	14	18	20	6	10	10	0	10	24	12	2	6	6	14	4	12	4	8	8	0	14	12	6	12	6	0
Chr3DS_516828	24	10	10	8	8	24	6	2	6	2	8	8	8	4	16	16	20	38	20	36	26	12	4	20	14	8	0	34	34	30	12	14	24	28	26	12	16	30	54	24	30	44
Chr4BS_4866445	0	0	0	6	4	8	4	12	14	8	6	0	8	2	0	2	0	6	30	10	14	10	18	16	20	6	2	16	10	16	12	14	2	8	8	0	16	26	12	0	2	0
Chr3AL_4348481	0	30	18	14	10	20	20	44	40	6	18	26	12	42	26	6	6	14	12	4	12	0	14	18	4	2	8	4	46	20	14	8	18	0	20	22	26	22	10	12	12	10
Chr3B_10460304	4	12	24	18	42	8	4	30	22	18	26	12	8	12	8	6	2	12	0	4	8	2	6	14	6	12	6	14	6	0	6	4	2	8	0	18	12	6	24	12	6	28
Chr3DL_6926775	4	2	16	16	2	22	12	14	30	2	14	8	8	10	12	6	40	24	30	20	32	6	34	16	28	8	12	26	40	48	12	28	16	8	12	32	44	50	20	6	16	22
Chr5DL_4514785	18	8	4	14	12	2	8	18	0	20	22	4	14	30	4	24	34	0	40	20	8	28	2	32	50	14	24	70	44	4	14	46	0	38	34	2	32	32	12	56	26	4
Chr3B_10775616	6	2	6	2	8	0	6	2	4	8	4	4	10	24	4	4	18	12	26	2	8	36	14	14	30	0	4	30	22	16	4	8	0	26	0	4	20	38	14	10	22	4
Chr1BL_2756601	10	0	4	22	8	10	16	0	4	6	2	12	8	6	6	16	14	0	24	14	12	24	24	24	28	0	22	32	22	6	20	12	6	10	8	8	16	4	26	12	6	12
Chr5DL_4543713	10	10	14	6	24	2	4	14	2	12	8	32	4	10	8	24	10	74	18	16	32	16	22	30	12	14	30	20	12	12	18	24	14	50	42	46	26	8	36	8	10	8
Chr5BS_2236442	4	10	24	8	8	0	8	18	14	6	2	34	10	18	26	0	2	6	0	0	6	2	0	10	12	10	20	4	8	10	0	8	14	10	6	2	12	0	32	0	2	28
Chr5AL_164825	4	2	12	4	14	16	8	10	36	4	18	6	26	24	32	0	6	6	0	2	2	0	8	30	6	10	0	4	10	18	18	8	8	10	4	16	12	14	42	4	2	18
Chr2AL_6433433	26	36	24	22	12	40	24	14	2	22	30	44	0	4	4	0	4	18	18	14	10	4	18	10	12	8	28	0	0	2	14	2	24	8	10	6	0	4	0	12	10	40
Chr3DS_2567915	18	0	22	4	10	16	2	6	42	18	8	14	12	20	6	0	0	4	8	6	6	0	2	12	2	0	0	20	12	20	18	6	10	16	8	0	0	4	26	2	8	24
Chr1AS_688770	8	20	16	0	8	2	44	38	26	16	18	56	18	42	34	0	20	20	4	0	2	24	20	38	2	8	10	2	10	20	0	2	2	16	26	34	14	18	20	12	20	14
Chr3B_10696190	0	12	0	28	18	20	10	14	12	8	10	0	12	28	12	4	4	0	0	4	6	10	0	8	0	0	0	10	14	12	6	4	2	8	6	42	4	14	14	18	16	18
Chr3B_10457438	4	2	6	128	280	322	0	12	4	76	24	60	160	136	242	0	2	0	172	276	246	0	0	2	0	0	2	248	116	200	0	4	6	140	144	108	166	202	500	212	176	330
Chr2BL_8023843	2	8	4	0	2	0	6	2	2	6	10	0	14	24	0	4	14	8	22	22	8	2	2	4	20	14	0	14	42	10	30	30	4	0	0	0	18	24	12	16	6	12
Chr4DL_14463655	0	8	32	2	0	12	0	8	14	4	10	14	0	6	14	12	12	16	4	14	12	12	24	26	12	16	12	30	24	14	0	4	20	8	8	12	24	36	48	2	0	16
Chr6BL_4293539	18	0	0	30	0	0	8	0	0	28	0	0	44	6	12	50	4	0	50	10	4	2	22	2	24	10	14	24	30	16	8	0	0	26	0	6	14	16	6	38	30	18
Chr2BL_8085381	0	0	0	0	0	0	0	0	0	0	0	0	124	80	44	0	0	0	0	0	0	0	0	0	0	0	0	202	262	264	154	226	210	0	0	0	0	0	0	0	0	0
