# Supplementary material for: Transcriptomic analysis of wheat near-isogenic lines identifies PM19-A1 and A2 as candidates for a major dormancy QTL
Source: Genome Biol. 2015 May 12;16(1):93. doi: 10.1186/s13059-015-0665-6 (PMC4443510; doi:10.1186/s13059-015-0665-6)
Supplement: Additional file 5: Table S4. — Detected SNPs in the pool analysis using CSS contigs. [file 13059_2015_665_MOESM5_ESM.xlsx]

## Sheet: Supplementary Table 4
Additional file 5: Supplementary Table 4. Detected SNPs in the pool analysis using the contigs.
CSS Contig ID	SNP loci	AnnotationNCBI	ReadCoverageAnnotation	ChangeAASeq	DNASequence
Chr4AL_2469609	784	NA	NA	NA	GAGGGGGGGGTTATTGGCATTCAACTGGTGAAAAACGCAAGCTAAGGAGCCCCGTGACATCCTTGGATATCAGGTTGTGCTCCACAATCACGTCCATAAGAAATATGAGTTGAAAAATTAGACACATCCATGCTAACAATCAACTTTGGACCTGAAATAACATGTGCGGAATTAGCTGCTTCAGTAATAGTATATTATTGTAGATAGTTTTGCTTCAGAATTCAAAACTAGGCTCTCCACAATTATGGCACATAGAGTCTGATACCTGGAGCGCGAAGCACTGGACGGTTAACATTCAAGCTAGCTAGCCATACTAATAGTATATATATGTTTGCATCAAGTGCTCCTATATATGAATGTTCAGCTCACACAATGCTTGGTTAAAGAATATATACATGA…
Chr4AL_2469609	958	NA	NA	NA	GAGGGGGGGGTTATTGGCATTCAACTGGTGAAAAACGCAAGCTAAGGAGCCCCGTGACATCCTTGGATATCAGGTTGTGCTCCACAATCACGTCCATAAGAAATATGAGTTGAAAAATTAGACACATCCATGCTAACAATCAACTTTGGACCTGAAATAACATGTGCGGAATTAGCTGCTTCAGTAATAGTATATTATTGTAGATAGTTTTGCTTCAGAATTCAAAACTAGGCTCTCCACAATTATGGCACATAGAGTCTGATACCTGGAGCGCGAAGCACTGGACGGTTAACATTCAAGCTAGCTAGCCATACTAATAGTATATATATGTTTGCATCAAGTGCTCCTATATATGAATGTTCAGCTCACACAATGCTTGGTTAAAGAATATATACATGA…
Chr4AL_7070429	2015	Triticum aestivum clone wdk3c.pk022.f9:fis, full insert mRNA sequence	Reads are at NCBI hit regions	No	TGTCCCGTAGCCTATGCCAAATTACATCTGACTAGAAGTCGAAAACGTCTAAACGGTAGTGCATGAGAATTTGCATATGATGGGACAAAACTTTGGACAAGAAAGTAACACATCAATGTTTTCACCTACACAATCTTCAGGCCTGCAGTGTGATGCCCTCACTCAATCACCACATCTCTTTCTTCTCTGAAACCTCATCTATGTGATACCCAACCTAACTACCTCATCGTCCATCTATTTCCTAGCTAGACACGGTCAAATTCTTCCTGGATGCCCGAATTTTTCCTGGATGGTCCTTTGCGGAAGTGTCTTTTTTGTGGATGAACAGTGAAATGCTAAAAAAATAGCAAAATAATTGAAAAATAAGATCATATTTTTTGGGGGATAAACATTGCTGAA…
Chr4AL_7123764*	2869	Triticum aestivum plasma membrane protein (PM19-A1) mRNA, complete cds	Reads are at NCBI hit regions	Yes	GATTATCATGAACAAGGAAATATAATAATAACTAATTTATTATTGCCTCTAGGGCATATTTCCAACAAAACTTTGGATTCCGGTCCATCCTCTTCCTATAAACTTTCAATCTAAATCAAACGCTCTTTTGATATGTTATTTCTACTTTTCCGTTGCAATCAAATCTTACACACACTTGTGATTTTAGTCCTTGTAACTAGAAAGGTAGTGAGGTTGACAACCTCACTAGTCTGTTGGGGGCCAAGGCGAGTTTTGTATTCGTGTGTGCAGTGCAGGTGTTGACCATTGGCTGTGTTAATAAACTCATGTTTGTTTGATAAACCTTGAGGTCACTTGAGGGAAACGGTTGCGTGCTGCAAACCCTTACACTTGGGGGCCAACATGTTCCTAGTAGTTTAG…
Chr4AL_7123764*	2887	Triticum aestivum plasma membrane protein (PM19-A1) mRNA, complete cds	Reads are at NCBI hit regions	No	GATTATCATGAACAAGGAAATATAATAATAACTAATTTATTATTGCCTCTAGGGCATATTTCCAACAAAACTTTGGATTCCGGTCCATCCTCTTCCTATAAACTTTCAATCTAAATCAAACGCTCTTTTGATATGTTATTTCTACTTTTCCGTTGCAATCAAATCTTACACACACTTGTGATTTTAGTCCTTGTAACTAGAAAGGTAGTGAGGTTGACAACCTCACTAGTCTGTTGGGGGCCAAGGCGAGTTTTGTATTCGTGTGTGCAGTGCAGGTGTTGACCATTGGCTGTGTTAATAAACTCATGTTTGTTTGATAAACCTTGAGGTCACTTGAGGGAAACGGTTGCGTGCTGCAAACCCTTACACTTGGGGGCCAACATGTTCCTAGTAGTTTAG…
Chr4AL_7128338	6730	PREDICTED: Oryza brachyantha mediator of RNA polymerase II transcription subunit 13-like (LOC102703783), mRNA	Reads are at NCBI hit regions	No	GACGTAGAGTTGGCGACATCGTCGTCAGTGCGCTAACATGGCTTCTTTCTCCATCATCGAACGCGTTGCCACCATCCCCCGTGCCGGAGTTGCTGGGAGGCGACGTTCGCCAACTTAGATGGACGAGGACGGTCTGGCGAGGGTGGTGGCGCCGGCAAACCAGCCTGTATCCGACTAGCTTGCCAGGCAACTCAGGCCACTACAATGCCGGAGAGCTCCTTCTTCTGCTTGCCGGAAAGGCCGNNNNNNNNNNNNNTCGGAGGCCATGGCGGGTGTGGTACAAGGAGGAGGTGGAGAGCAGAGATGAGGTGTGGTTCTCGCCCGGTGCCTAGCCACGTTTATATAGCGGGTGGATGTGAGGCGCCAGTCGAAGAGGTGTTTAATGCCGGCCGCTCCAGG…
Chr4AL_7128338	12307	PREDICTED: Oryza brachyantha mediator of RNA polymerase II transcription subunit 13-like (LOC102703783), mRNA	Reads are at NCBI hit regions	No	GACGTAGAGTTGGCGACATCGTCGTCAGTGCGCTAACATGGCTTCTTTCTCCATCATCGAACGCGTTGCCACCATCCCCCGTGCCGGAGTTGCTGGGAGGCGACGTTCGCCAACTTAGATGGACGAGGACGGTCTGGCGAGGGTGGTGGCGCCGGCAAACCAGCCTGTATCCGACTAGCTTGCCAGGCAACTCAGGCCACTACAATGCCGGAGAGCTCCTTCTTCTGCTTGCCGGAAAGGCCGNNNNNNNNNNNNNTCGGAGGCCATGGCGGGTGTGGTACAAGGAGGAGGTGGAGAGCAGAGATGAGGTGTGGTTCTCGCCCGGTGCCTAGCCACGTTTATATAGCGGGTGGATGTGAGGCGCCAGTCGAAGAGGTGTTTAATGCCGGCCGCTCCAGG…
Chr4AL_7137361	13656	Triticum durum clone BAC 298B8 sequence	Reads are at NCBI hit regions	No	GTTGGTGATGATATATATGATGCAAGAGTTTTTATATTAATTAATATGATGATGATGATGATGAGTTATTATATCATTTATGAAAGAAATTGCATATTAGTTTCAACTGGATGGATTCTAGCTAAGTGAGCAAGTATATGCCATATCTGTATTACCTCGATCACTTAAGTAGGTGATCAAGTATATATAATATGGATATGACATATACTTGATGACTTAGCTAGGATCCACACGCATCCAGTCAAACTAATCACCTAATGATTTAACAACTCATTATAATGTAAAACAATCACTAAATTAAATTGAAAACACANNNNNNNNNNNNNNNNNNNNNNNNNNNNNNNNNNNNNNNNNNNNNNNNNNNNNNNNNNNNNNNNNNNNNNNNNNNNNNNNNTCCTA…
Chr4AL_7168762	11775	PREDICTED: Brachypodium distachyon ruBisCO large subunit-binding protein subunit alpha, chloroplastic-like (LOC100822991), mRNA	Reads are at NCBI hit regions	Yes	GGGGTTTCTCACCATGGGCCATGGCCCAGTTGGAAGCAGAGGGAGGCCGGCGGATCTGGCGAAGAGGAGCTGGGCCTTGGCGCGAAGGAGGCCGACCCGCGGGTGCTCAGGTGTCGTGGATCGACGGTCAACGCGGCTGGGATGAGCGGGCGTCCTCTGTTCGGCAGGGAAGCGGAGCAGCGACGACATGGACTTGGCGCCGGCGAGCAGGGGCGTGAGTGAGGCCGGCGAGGCGGCAGCGGGAGGACTGGATCCGCAGGAAGACGAACGAGAGGGCAGCGGGCGACGAGGGTTCATGAGCAGAAGAGAGAGATGGTTAGAGGAGAAGGAGAACCAGGGGAAAAGGAAAGGGGCAAGGGGCGAGTGGACCTGCTGGTCCGACGACGGGGTCCTCGGCGC…
Chr4AL_7174272*	20570	Triticum aestivum plasma membrane protein (PM19-A2) mRNA, complete cds	Reads are at NCBI hit regions	Yes	CTGAACTTTTTGAAAATGACCTGCATCACAGCACATAGATGGTCAGACCTACCTAATAGGGACACAATTTTCATAAAAAGTCAGTAAACAGCACAGCGGCAGTCTTTGAACAGCAAACACAAACACAACTAAACTGTTCCCAGTGTGCAATTCAAAATCGATTGAAATGCTCCACAACTTTTTATACTTAAAAGAACTAACAAATGTTGTTAAGAATCCATGCCGAAATACAAAATACATGCTCAAGTTTGTAGTTAGATACCAGGAAGCCAACAGCCTGGGTTATGTGCTTAAGTTCATCCCATGCAGATCCTGCGTACTGTTGGTATTTCACGGTTAGGCACAAGGTAAATAAAGTGAAGATATTAGTACTGGTGTTACATTGTACTCCCTCCGTTT…
Chr4AL_7174272*	20734	Triticum aestivum plasma membrane protein (PM19-A2) mRNA, complete cds	Reads are at NCBI hit regions	No	CTGAACTTTTTGAAAATGACCTGCATCACAGCACATAGATGGTCAGACCTACCTAATAGGGACACAATTTTCATAAAAAGTCAGTAAACAGCACAGCGGCAGTCTTTGAACAGCAAACACAAACACAACTAAACTGTTCCCAGTGTGCAATTCAAAATCGATTGAAATGCTCCACAACTTTTTATACTTAAAAGAACTAACAAATGTTGTTAAGAATCCATGCCGAAATACAAAATACATGCTCAAGTTTGTAGTTAGATACCAGGAAGCCAACAGCCTGGGTTATGTGCTTAAGTTCATCCCATGCAGATCCTGCGTACTGTTGGTATTTCACGGTTAGGCACAAGGTAAATAAAGTGAAGATATTAGTACTGGTGTTACATTGTACTCCCTCCGTTT…
Chr4AL_7174272*	20895	Triticum aestivum plasma membrane protein (PM19-A2) mRNA, complete cds	Reads are at NCBI hit regions	Yes	CTGAACTTTTTGAAAATGACCTGCATCACAGCACATAGATGGTCAGACCTACCTAATAGGGACACAATTTTCATAAAAAGTCAGTAAACAGCACAGCGGCAGTCTTTGAACAGCAAACACAAACACAACTAAACTGTTCCCAGTGTGCAATTCAAAATCGATTGAAATGCTCCACAACTTTTTATACTTAAAAGAACTAACAAATGTTGTTAAGAATCCATGCCGAAATACAAAATACATGCTCAAGTTTGTAGTTAGATACCAGGAAGCCAACAGCCTGGGTTATGTGCTTAAGTTCATCCCATGCAGATCCTGCGTACTGTTGGTATTTCACGGTTAGGCACAAGGTAAATAAAGTGAAGATATTAGTACTGGTGTTACATTGTACTCCCTCCGTTT…
Chr4AL_7174272*	20985	Triticum aestivum plasma membrane protein (PM19-A2) mRNA, complete cds	Reads are at NCBI hit regions	Yes	CTGAACTTTTTGAAAATGACCTGCATCACAGCACATAGATGGTCAGACCTACCTAATAGGGACACAATTTTCATAAAAAGTCAGTAAACAGCACAGCGGCAGTCTTTGAACAGCAAACACAAACACAACTAAACTGTTCCCAGTGTGCAATTCAAAATCGATTGAAATGCTCCACAACTTTTTATACTTAAAAGAACTAACAAATGTTGTTAAGAATCCATGCCGAAATACAAAATACATGCTCAAGTTTGTAGTTAGATACCAGGAAGCCAACAGCCTGGGTTATGTGCTTAAGTTCATCCCATGCAGATCCTGCGTACTGTTGGTATTTCACGGTTAGGCACAAGGTAAATAAAGTGAAGATATTAGTACTGGTGTTACATTGTACTCCCTCCGTTT…
*CSS contigs mapped to the 4A-1 QTL region
