# Supplementary material for: Transcriptomic analysis of wheat near-isogenic lines identifies PM19-A1 and A2 as candidates for a major dormancy QTL
Source: Genome Biol. 2015 May 12;16(1):93. doi: 10.1186/s13059-015-0665-6 (PMC4443510; doi:10.1186/s13059-015-0665-6)
Supplement: Additional file 6: Table S5. — Primers used in this work. [file 13059_2015_665_MOESM6_ESM.xlsx]

## Sheet: Supplementary Table 5
Additional file 6: Supplementary Table 5. Primers used in this work
Marker for PM19-A1 spanning the promoter deletion
TaPM19-A1-5F:	GAAACAGCTACCGTGTAAAGC
TaPM19-A1-5R:	TGGTGAAGTGGAGTGTAGTGG
Primers used for the hairpin construct
TaPM19hairpin-1F-BamHI	aa GGATCC AGAAGCAAGGCAGCAGCAATG
TaPM19hairpin-1R-SmaI	aa CCCGGG TATTATCAGCCTGTCACTGTCG
TaPM19hairpin-2F-SnaBI	aa TACGTA AGAAGCAAGGCAGCAGCAATG
TaPM19hairpin-2R-SpeI	aa ACTAGT TATTATCAGCCTGTCACTGTCG
Primers used for QPCR
TaPM19-A1-1F	ACCCGCACAACAAGGGCATG
TaPM19-A1-1R	ATTAAACTTCATCCGTGCACTAG
TaPM19-A2-4F	GCACAATAAGGGCATGGGCAC
TaPM19-A2-3R	ACCATACGTGACGGAACACAC
TaACTIN-F	CCTCTCTGCGCCAATCGT
TaACTIN-R	TCAGCCGAGCGGGAAATTGT
Primers used for sequencing the CD920298/hbe03/Dupw004 marker
TaCD920298-F	TAACCATGCTGGTGGATACG
TaCD920298-R	CATCCACATCCAGACACTGC
hbe03-F	TTCTTTTTTGTAGGGACGACGC
hbe03-R	CGATCAGTCCATGCTTCTTCTC
Dupw004-F	GCTTCTTCTCCGACCAGACC
Dupw004-R	TGGGAGCGTACGTTGTATCC
Primers used for BAC screening
TaCD920298-F	TAACCATGCTGGTGGATACG
TaCD920298-R	CATCCACATCCAGACACTGC
wsnp_Ex_c66324_64493429-F	CCTAACAAGGCTTCAAGTTCTTG
wsnp_Ex_c66324_64493429-R	AGTTTGGAGGTATGGACAAGATG
TaPM19-A1-1F	ATCCCACTACACTCCACTTCAC
TaPM19 A1-1R	ACAGTTGACATCACTGCACTTG
