# Supplementary material for: Transcriptomic analysis of wheat near-isogenic lines identifies PM19-A1 and A2 as candidates for a major dormancy QTL
Source: Genome Biol. 2015 May 12;16(1):93. doi: 10.1186/s13059-015-0665-6 (PMC4443510; doi:10.1186/s13059-015-0665-6)
Supplement: Additional file 7: Table S6. — CSS contigs mapped to the different supercontigs. [file 13059_2015_665_MOESM7_ESM.xlsx]

## Sheet: 4AL_largeMappingContigs
Additional file 7: Supplementary Table 6. CSS contigs mapped to the different supercontigs.
4AL supercontig		5BL supercontig		5DL supercontig
CSS Contig number	Position on supercontig	CSS Contig number	Position on supercontig	CSS Contig number	Position on supercontig
Large CSS contigs (>1000 bp)		Large CSS contigs (>1000 bp)		Large CSS contigs (>1000 bp)
4AL_0007121900	BAC4AL:7734-8600	5BL_0010859281	BAC5BL:7509-13163	5DL_0004550015	BAC5DL:11352-12376
4AL_0007169277	BAC4AL:8628-9266	5BL_0010863295	BAC5BL:15061-15884	5DL_0004604671	BAC5DL:13287-14499
4AL_0007139002	BAC4AL:8740-9379	5BL_0010878054	BAC5BL:15847-16516	5DL_0004559884	BAC5DL:14688-16083
4AL_0007120780	BAC4AL:8884-9611	5BL_0010924933	BAC5BL:16022-29095	5DL_0004535290	BAC5DL:16292-44752
4AL_0007120779	BAC4AL:8884-10131	5BL_0010891767	BAC5BL:38571-39936	5DL_0004518846	BAC5DL:45267-69823
4AL_0007081693	BAC4AL:10021-11494	5BL_0010865360	BAC5BL:39728-40563	5DL_0004538983	BAC5DL:69997-71913
4AL_0007093256	BAC4AL:11226-11940	5BL_0010851267	BAC5BL:41158-42190	5DL_0004506603	BAC5DL:72425-75279
4AL_0007159104	BAC4AL:11839-13153	5BL_0010838598	BAC5BL:41264-45952	5DL_0004522442	BAC5DL:75963-83272
4AL_0007134320	BAC4AL:18288-18932	5BL_0010906020	BAC5BL:46078-47006	5DL_0004550250	BAC5DL:83264-84860
4AL_0007119444	BAC4AL:35136-38277	5BL_0010924345	BAC5BL:48207-62685	5DL_0004501715	BAC5DL:103390-123717
4AL_0007149476	BAC4AL:39162-45372	5BL_0010918898	BAC5BL:62688-81280	5DL_0004541162	BAC5DL:125191-125811
4AL_0007082674	BAC4AL:46328-46808	5BL_0010917167	BAC5BL:81834-84928	5DL_0004548847	BAC5DL:127929-128531
4AL_0007150383	BAC4AL:53346-55947	5BL_0010844890	BAC5BL:85477-94515	5DL_0004565886	BAC5DL:128892-129912
4AL_0007123285	BAC4AL:55974-59050	5BL_0010865200	BAC5BL:97580-99195	5DL_0004534151	BAC5DL:130235-130621
4AL_0007158475	BAC4AL:59264-66324	5BL_0010886442	BAC5BL:105218-106417	5DL_0004515798	BAC5DL:130609-131585
4AL_0007167708	BAC4AL:66202-70802	5BL_0010786150	BAC5BL:107721-108989	5DL_0004505275	BAC5DL:131161-131738
4AL_0007034428	BAC4AL:71515-72333	5BL_0010908190	BAC5BL:109180-110961	5DL_0004544137	BAC5DL:132902-134798
4AL_0007127290	BAC4AL:72559-74924	5BL_0010848079	BAC5BL:112135-112908	5DL_0004563164	BAC5DL:134863-135735
4AL_0007102683	BAC4AL:75479-76663	5BL_0010924901	BAC5BL:113756-122727	5DL_0004541293	BAC5DL:135362-135734
4AL_0007063138	BAC4AL:79072-79846	5BL_0010837194	BAC5BL:123028-124095	5DL_0004594258	BAC5DL:135479-135880
4AL_0007075560	BAC4AL:80628-81753	5BL_0010803484	BAC5BL:124147-126379	5DL_0004586061	BAC5DL:136064-136452
4AL_0007150806	BAC4AL:82365-83768	5BL_0010857990	BAC5BL:126605-127776	5DL_0004556247	BAC5DL:136881-137546
4AL_0007084889	BAC4AL:82925-84220	5BL_0010816455	BAC5BL:128057-131067	5DL_0004530012	BAC5DL:137740-138212
4AL_0007138978	BAC4AL:84702-85984	5BL_0010844121	BAC5BL:131974-132755	5DL_0004551439	BAC5DL:140149-140745
4AL_0007103440	BAC4AL:85424-86692	5BL_0010912360	BAC5BL:133870-134546	5DL_0004533891	BAC5DL:143796-144917
4AL_0007068368	BAC4AL:91081-93355	5BL_0010860395	BAC5BL:142759-143644	5DL_0004495927	BAC5DL:147532-155348
4AL_0007130416	BAC4AL:92394-93420	5BL_0010867302	BAC5BL:154971-155865	5DL_0004538218	BAC5DL:155381-157781
4AL_0007106410	BAC4AL:92394-93509	5BL_0010835771	BAC5BL:156010-166866	5DL_0004602344	BAC5DL:159318-160371
4AL_0007130415	BAC4AL:92394-93625	5BL_0005524609	BAC5BL:167348-168422	5DL_0004580132	BAC5DL:161630-164250
4AL_0007106411	BAC4AL:92394-93673	5BL_0010919418	BAC5BL:168617-175483	5DL_0004586939	BAC5DL:164273-166290
4AL_0007130995	BAC4AL:94228-98903	5BL_0010901070	BAC5BL:175494-176243	5DL_0004563164	BAC5DL:166316-167238
4AL_0007131220	BAC4AL:100027-112595	5BL_0010815442	BAC5BL:176688-177663	5DL_0004497317	BAC5DL:166500-167112
4AL_0007147867	BAC4AL:103405-112595	5BL_0010815443	BAC5BL:176688-177848	5DL_0004594258	BAC5DL:166978-167369
4AL_0007087820	BAC4AL:103405-113461	5BL_0010878851	BAC5BL:178089-188636	5DL_0004586061	BAC5DL:167601-168245
4AL_0007039535	BAC4AL:113437-114400	5BL_0010864688	BAC5BL:188934-194001	5DL_0004562777	BAC5DL:168386-168943
4AL_0007101069	BAC4AL:114502-118263	5BL_0010837911	BAC5BL:195346-196042	5DL_0004530012	BAC5DL:169197-169669
4AL_0007104520	BAC4AL:118193-119247	Small CSS contigs (<1000 bp)		5DL_0004526937	BAC5DL:171671-172219
4AL_0007086258	BAC4AL:119344-121179	5BL_0009208826	BAC5BL:13220-13337	5DL_0004557835	BAC5DL:173999-174592
4AL_0007096744	BAC4AL:123210-123917	5BL_0002807371	BAC5BL:13240-13341	5DL_0004508248	BAC5DL:176014-178725
4AL_0007090945	BAC4AL:133725-135421	5BL_0007987669	BAC5BL:14566-14684	5DL_0004586146	BAC5DL:186573-188515
4AL_0007129738	BAC4AL:135399-136065	5BL_0000837612	BAC5BL:37990-38103	5DL_0004564817	BAC5DL:188274-188826
4AL_0007170552	BAC4AL:146411-157873	5BL_0001682011	BAC5BL:38286-38558	5DL_0004557621	BAC5DL:188463-189027
4AL_0007074626	BAC4AL:157879-162715	5BL_0002981253	BAC5BL:38320-38487	5DL_0004561547	BAC5DL:189151-189829
4AL_0007171260	BAC4AL:161825-163039	5BL_0002488162	BAC5BL:39886-40004	5DL_0004553072	BAC5DL:189268-189645
4AL_0007093716	BAC4AL:164973-170674	5BL_0007929892	BAC5BL:40040-40160	5DL_0004556675	BAC5DL:189365-189867
4AL_0007174272	BAC4AL:170733-193622	5BL_0009934104	BAC5BL:47013-47366	5DL_0004534186	BAC5DL:190164-190521
4AL_0007106927	BAC4AL:196721-197260	5BL_0007159960	BAC5BL:47407-47653	5DL_0004587538	BAC5DL:195671-197084
4AL_0007142252	BAC4AL:199558-200120	5BL_0009927919	BAC5BL:84865-84978	5DL_0004573234	BAC5DL:198369-207370
4AL_0007123764	BAC4AL:201374-206881	5BL_0009576204	BAC5BL:84898-85009	5DL_0004491977	BAC5DL:207385-225801
4AL_0003440760	BAC4AL:206886-209549	5BL_0001766720	BAC5BL:94702-95144	Small CSS contigs (<1000 bp)
4AL_0007124532	BAC4AL:209540-215676	5BL_0001290232	BAC5BL:95198-95399	5DL_0003184626	BAC5DL:9439-9703
4AL_0007129909	BAC4AL:219552-220813	5BL_0009861992	BAC5BL:95335-95558	5DL_0003761685	BAC5DL:10208-10437
4AL_0007061760	BAC4AL:220675-221945	5BL_0009076577	BAC5BL:95979-96250	5DL_0000349267	BAC5DL:11031-11387
4AL_0007116153	BAC4AL:222339-231571	5BL_0009394734	BAC5BL:96215-96436	5DL_0003012385	BAC5DL:12322-12523
4AL_0007151631	BAC4AL:231648-236647	5BL_0002513056	BAC5BL:96239-96367	5DL_0002948764	BAC5DL:12914-13051
4AL_0007176781	BAC4AL:244035-250868	5BL_0006186061	BAC5BL:96258-96436	5DL_0002245823	BAC5DL:75796-76004
4AL_0007031074	BAC4AL:251074-252797	5BL_0002044842	BAC5BL:96261-96387	5DL_0004578963	BAC5DL:84954-85334
4AL_0007135399	BAC4AL:252728-261402	5BL_0004663853	BAC5BL:96459-96585	5DL_0001451195	BAC5DL:85363-85472
4AL_0007073489	BAC4AL:261425-262902	5BL_0009831375	BAC5BL:96636-96869	5DL_0002285638	BAC5DL:85451-85565
4AL_0007174143	BAC4AL:264823-281735	5BL_0003554845	BAC5BL:97235-97459	5DL_0000162235	BAC5DL:85463-85587
4AL_0007112828	BAC4AL:281728-284916	5BL_0008177752	BAC5BL:97390-97636	5DL_0002362719	BAC5DL:85534-85769
Small CSS contigs (<1000 bp)		5BL_0007847337	BAC5BL:97406-97510	5DL_0000671481	BAC5DL:85700-85809
4AL_0006920487	BAC4AL:7507-7718	5BL_0000078432	BAC5BL:98763-98894	5DL_0004506714	BAC5DL:85814-86051
4AL_0006875564	BAC4AL:11589-11832	5BL_0010360796	BAC5BL:99582-99882	5DL_0000134921	BAC5DL:85872-86058
4AL_0003563808	BAC4AL:13799-13899	5BL_0002243932	BAC5BL:100098-100208	5DL_0004490784	BAC5DL:85969-86160
4AL_0001101353	BAC4AL:14539-14756	5BL_0005685066	BAC5BL:100244-100364	5DL_0002301153	BAC5DL:85990-86120
4AL_0005818919	BAC4AL:14691-14984	5BL_0000135488	BAC5BL:100650-100757	5DL_0003364836	BAC5DL:86211-86459
4AL_0005632783	BAC4AL:15138-15390	5BL_0004378890	BAC5BL:100689-100912	5DL_0000528351	BAC5DL:86508-86800
4AL_0001306569	BAC4AL:19786-19899	5BL_0002800606	BAC5BL:101378-101482	5DL_0003687701	BAC5DL:87175-87290
4AL_0001410069	BAC4AL:19988-20093	5BL_0000762441	BAC5BL:102148-102266	5DL_0003012574	BAC5DL:87180-87290
4AL_0003310940	BAC4AL:20002-20125	5BL_0007693281	BAC5BL:102225-102458	5DL_0003722972	BAC5DL:87704-87812
4AL_0003056440	BAC4AL:20010-20125	5BL_0000305212	BAC5BL:102429-102635	5DL_0003774322	BAC5DL:87843-87964
4AL_0003214722	BAC4AL:20089-20316	5BL_0006046165	BAC5BL:103080-103206	5DL_0000349063	BAC5DL:87985-88106
4AL_0005670660	BAC4AL:20498-20701	5BL_0010538729	BAC5BL:103503-103752	5DL_0000549100	BAC5DL:88004-88119
4AL_0006697293	BAC4AL:20870-21070	5BL_0000404936	BAC5BL:104383-104488	5DL_0003608043	BAC5DL:88121-88229
4AL_0004711668	BAC4AL:21267-21387	5BL_0010218060	BAC5BL:104618-104830	5DL_0003476503	BAC5DL:88151-88332
4AL_0002712855	BAC4AL:21447-21562	5BL_0002105313	BAC5BL:104781-104884	5DL_0003662449	BAC5DL:88304-88408
4AL_0003661458	BAC4AL:21593-21823	5BL_0000619408	BAC5BL:104997-105127	5DL_0002810314	BAC5DL:89148-89256
4AL_0006458991	BAC4AL:22769-23004	5BL_0006478676	BAC5BL:105009-105114	5DL_0002863214	BAC5DL:89167-89273
4AL_0005634834	BAC4AL:23224-23494	5BL_0007024958	BAC5BL:106615-106743	5DL_0002373463	BAC5DL:89298-89415
4AL_0000660036	BAC4AL:23438-23560	5BL_0000804793	BAC5BL:107486-107746	5DL_0004029555	BAC5DL:89509-89633
4AL_0003923511	BAC4AL:23498-23628	5BL_0002313629	BAC5BL:110928-111147	5DL_0000490576	BAC5DL:89545-89739
4AL_0001879705	BAC4AL:23936-24145	5BL_0004180464	BAC5BL:111098-111202	5DL_0001303044	BAC5DL:89560-89690
4AL_0004572434	BAC4AL:24448-24551	5BL_0010766031	BAC5BL:111436-111545	5DL_0002032642	BAC5DL:89568-89682
4AL_0002962087	BAC4AL:24603-24721	5BL_0000335154	BAC5BL:111478-111578	5DL_0002550055	BAC5DL:89575-89687
4AL_0002015911	BAC4AL:24918-25120	5BL_0009661576	BAC5BL:111509-111790	5DL_0001684600	BAC5DL:89586-89701
4AL_0003693372	BAC4AL:25560-25676	5BL_0005814238	BAC5BL:113372-113596	5DL_0004122403	BAC5DL:89606-89707
4AL_0003847590	BAC4AL:25909-26042	5BL_0003141226	BAC5BL:122774-122990	5DL_0002729305	BAC5DL:89657-89774
4AL_0004790737	BAC4AL:25911-26047	5BL_0007600179	BAC5BL:123879-123993	5DL_0001757996	BAC5DL:89700-89806
4AL_0004202466	BAC4AL:25936-26050	5BL_0008181999	BAC5BL:126332-126524	5DL_0000572075	BAC5DL:89702-89806
4AL_0000137307	BAC4AL:26354-26479	5BL_0009745727	BAC5BL:127812-128109	5DL_0002436959	BAC5DL:89714-89830
4AL_0002741094	BAC4AL:26527-26722	5BL_0000735263	BAC5BL:131047-131157	5DL_0004468662	BAC5DL:89748-89866
4AL_0002902337	BAC4AL:26533-26666	5BL_0002425413	BAC5BL:133562-133662	5DL_0000780292	BAC5DL:89800-90010
4AL_0006158847	BAC4AL:26534-26651	5BL_0005256095	BAC5BL:134812-135035	5DL_0004469962	BAC5DL:89904-90031
4AL_0000843500	BAC4AL:26798-26926	5BL_0010014176	BAC5BL:135006-135141	5DL_0001892145	BAC5DL:90351-90464
4AL_0001988260	BAC4AL:27202-27309	5BL_0000220285	BAC5BL:135226-135349	5DL_0004300361	BAC5DL:90905-91017
4AL_0001492521	BAC4AL:27564-27678	5BL_0010185299	BAC5BL:135416-135538	5DL_0004093345	BAC5DL:91117-91249
4AL_0006878654	BAC4AL:27853-27955	5BL_0001310257	BAC5BL:135828-136104	5DL_0004083762	BAC5DL:91153-91283
4AL_0005902442	BAC4AL:27854-27974	5BL_0008882887	BAC5BL:136035-136153	5DL_0001279614	BAC5DL:91293-91446
4AL_0000147942	BAC4AL:28536-28664	5BL_0009657516	BAC5BL:136045-136150	5DL_0004300644	BAC5DL:91296-91427
4AL_0002341970	BAC4AL:28708-29112	5BL_0004118334	BAC5BL:136215-136441	5DL_0001792849	BAC5DL:91317-91439
4AL_0006913126	BAC4AL:29295-29398	5BL_0007639488	BAC5BL:136481-136738	5DL_0000317924	BAC5DL:91339-91446
4AL_0004544054	BAC4AL:29890-30034	5BL_0007192947	BAC5BL:136899-137016	5DL_0003734134	BAC5DL:91481-91597
4AL_0002603498	BAC4AL:30068-30201	5BL_0003129425	BAC5BL:139117-139262	5DL_0001218584	BAC5DL:91596-91728
4AL_0001796998	BAC4AL:30216-30352	5BL_0001899966	BAC5BL:139415-139538	5DL_0002408226	BAC5DL:91992-92113
4AL_0003579820	BAC4AL:30306-30534	5BL_0010725220	BAC5BL:140161-140321	5DL_0003327325	BAC5DL:91992-92113
4AL_0003241549	BAC4AL:30663-30774	5BL_0009969865	BAC5BL:140727-140952	5DL_0001529611	BAC5DL:91998-92108
4AL_0002196710	BAC4AL:30708-30815	5BL_0001446304	BAC5BL:141160-141399	5DL_0002149124	BAC5DL:92001-92113
4AL_0002003362	BAC4AL:30932-31190	5BL_0002835715	BAC5BL:141872-142195	5DL_0003067326	BAC5DL:92409-92509
4AL_0002690632	BAC4AL:31779-32016	5BL_0006367979	BAC5BL:142128-142233	5DL_0002891779	BAC5DL:93005-93115
4AL_0001927595	BAC4AL:32135-32342	5BL_0003048960	BAC5BL:142558-142664	5DL_0000051720	BAC5DL:93872-93990
4AL_0004632852	BAC4AL:32389-32501	5BL_0003180371	BAC5BL:142634-142744	5DL_0001194329	BAC5DL:94077-94195
4AL_0003261530	BAC4AL:32710-32832	5BL_0006563200	BAC5BL:143254-143362	5DL_0003687701	BAC5DL:94221-94336
4AL_0000931700	BAC4AL:32864-32975	5BL_0006819572	BAC5BL:143255-143362	5DL_0003012574	BAC5DL:94226-94336
4AL_0005531138	BAC4AL:33121-33366	5BL_0004692316	BAC5BL:143956-144346	5DL_0003670224	BAC5DL:95386-95514
4AL_0005234244	BAC4AL:33685-33807	5BL_0001899966	BAC5BL:146075-146198	5DL_0003109783	BAC5DL:96327-96461
4AL_0006944289	BAC4AL:33715-33830	5BL_0002049014	BAC5BL:146396-146575	5DL_0000372335	BAC5DL:96527-96626
4AL_0005176865	BAC4AL:33787-33905	5BL_0008191405	BAC5BL:149209-149315	5DL_0000229300	BAC5DL:96795-96908
4AL_0001655663	BAC4AL:33813-33934	5BL_0007975795	BAC5BL:149694-149808	5DL_0003476503	BAC5DL:97669-97799
4AL_0004839349	BAC4AL:33940-34148	5BL_0001829938	BAC5BL:150316-150416	5DL_0003608043	BAC5DL:97721-97828
4AL_0002718506	BAC4AL:34082-34190	5BL_0002000330	BAC5BL:150466-150598	5DL_0003722972	BAC5DL:98138-98246
4AL_0005100598	BAC4AL:34219-34447	5BL_0008558616	BAC5BL:150731-150856	5DL_0001608591	BAC5DL:100102-100239
4AL_0002296741	BAC4AL:34289-34404	5BL_0004818566	BAC5BL:150948-151074	5DL_0003351672	BAC5DL:100197-100368
4AL_0004988850	BAC4AL:34378-34628	5BL_0003818383	BAC5BL:151061-151179	5DL_0001258805	BAC5DL:101173-101275
4AL_0004481685	BAC4AL:34591-34715	5BL_0010748219	BAC5BL:151509-151630	5DL_0000299377	BAC5DL:101277-101391
4AL_0005094379	BAC4AL:34958-35098	5BL_0010248121	BAC5BL:152158-152278	5DL_0002490076	BAC5DL:101360-101585
4AL_0002194239	BAC4AL:35288-35404	5BL_0003898878	BAC5BL:152631-152826	5DL_0001016009	BAC5DL:101529-101723
4AL_0000465766	BAC4AL:35301-35403	5BL_0003776451	BAC5BL:154659-154860	5DL_0001481121	BAC5DL:101552-101674
4AL_0000673105	BAC4AL:38343-38449	5BL_0009969865	BAC5BL:155346-155477	5DL_0000480839	BAC5DL:102255-102376
4AL_0003979899	BAC4AL:38574-38688	5BL_0008440331	BAC5BL:155842-155970	5DL_0001812601	BAC5DL:102280-102391
4AL_0002987528	BAC4AL:45760-45891	5BL_0000620098	BAC5BL:155909-156028	5DL_0002340781	BAC5DL:102372-102661
4AL_0007063040	BAC4AL:45776-46276	5BL_0002346880	BAC5BL:178464-178709	5DL_0004566884	BAC5DL:126829-127255
4AL_0002976314	BAC4AL:46638-46838	5BL_0001874148	BAC5BL:194184-194417	5DL_0002785321	BAC5DL:127482-127590
4AL_0005231311	BAC4AL:46707-46843	5BL_0000567821	BAC5BL:194733-194847	5DL_0000470904	BAC5DL:127594-127846
4AL_0000128937	BAC4AL:46734-46861	5BL_0008592941	BAC5BL:194886-195002	5DL_0004543942	BAC5DL:130004-130486
4AL_0004003245	BAC4AL:46849-46977	5BL_0006887505	BAC5BL:195098-195222	5DL_0004254898	BAC5DL:130587-130689
4AL_0001008503	BAC4AL:46869-46975	5BL_0010714319	BAC5BL:195176-195296	5DL_0000152844	BAC5DL:131971-132070
4AL_0003888104	BAC4AL:46886-46993	5BL_0001505605	BAC5BL:195603-195735	5DL_0001933479	BAC5DL:131983-132092
4AL_0006410045	BAC4AL:47056-47192	5BL_0000140502	BAC5BL:196370-196720	5DL_0002791264	BAC5DL:132098-132200
4AL_0000470100	BAC4AL:47490-47626	5BL_0002070138	BAC5BL:196703-196812	5DL_0000098073	BAC5DL:132308-132416
4AL_0001880910	BAC4AL:47967-48103	5BL_0010741158	BAC5BL:196736-196871	5DL_0004516422	BAC5DL:132349-132756
4AL_0002191012	BAC4AL:48036-48229	5BL_0003853465	BAC5BL:197475-197584	5DL_0000802992	BAC5DL:134727-134856
4AL_0000615019	BAC4AL:48256-48369	5BL_0000117392	BAC5BL:198025-198157	5DL_0004554019	BAC5DL:135252-135484
4AL_0003876459	BAC4AL:48474-48600	5BL_0003876297	BAC5BL:198128-198246	5DL_0000169792	BAC5DL:135368-135491
4AL_0001778979	BAC4AL:49685-49967	5BL_0001648837	BAC5BL:198302-198523	5DL_0004488960	BAC5DL:135368-135639
4AL_0002370551	BAC4AL:50143-50416	5BL_0002357032	BAC5BL:198645-198754	5DL_0004554684	BAC5DL:135402-135789
4AL_0000317564	BAC4AL:51157-51401			5DL_0003291925	BAC5DL:135585-135717
4AL_0003760763	BAC4AL:51423-51615			5DL_0000988321	BAC5DL:135604-135992
4AL_0002184441	BAC4AL:51623-51826			5DL_0004562206	BAC5DL:136064-136253
4AL_0005345899	BAC4AL:51960-52195			5DL_0004422314	BAC5DL:136081-136196
4AL_0001816033	BAC4AL:52153-52363			5DL_0004539995	BAC5DL:136115-136553
4AL_0002533517	BAC4AL:52651-52879			5DL_0002411999	BAC5DL:136386-136591
4AL_0004096656	BAC4AL:74987-75199			5DL_0001322419	BAC5DL:137081-137185
4AL_0005188328	BAC4AL:75150-75351			5DL_0002551181	BAC5DL:137081-137276
4AL_0004030178	BAC4AL:80313-80629			5DL_0004491536	BAC5DL:137096-137503
4AL_0006388303	BAC4AL:85932-86142			5DL_0000402224	BAC5DL:137149-137264
4AL_0006738946	BAC4AL:86073-86294			5DL_0004561457	BAC5DL:137163-137584
4AL_0005944382	BAC4AL:88714-88924			5DL_0004530353	BAC5DL:137181-137456
4AL_0005909555	BAC4AL:88912-89113			5DL_0004556248	BAC5DL:137191-137546
4AL_0005794936	BAC4AL:88920-89038			5DL_0002276815	BAC5DL:137351-137508
4AL_0004828474	BAC4AL:89899-90012			5DL_0004497476	BAC5DL:137412-137866
4AL_0002410468	BAC4AL:90355-90606			5DL_0004118754	BAC5DL:137538-137652
4AL_0005538952	BAC4AL:90945-91150			5DL_0002669834	BAC5DL:137558-137740
4AL_0004547496	BAC4AL:91149-91339			5DL_0004491379	BAC5DL:138841-139195
4AL_0003105033	BAC4AL:98834-98937			5DL_0001088738	BAC5DL:139580-139708
4AL_0007022096	BAC4AL:98834-98954			5DL_0002483390	BAC5DL:139877-139988
4AL_0000110390	BAC4AL:98910-99023			5DL_0003898900	BAC5DL:139883-140085
4AL_0000861927	BAC4AL:99661-99945			5DL_0003982436	BAC5DL:139886-140089
4AL_0000842745	BAC4AL:115794-116037			5DL_0004500124	BAC5DL:139916-140334
4AL_0003543112	BAC4AL:121680-121784			5DL_0001866896	BAC5DL:139957-140090
4AL_0001395532	BAC4AL:121856-121968			5DL_0001889994	BAC5DL:140049-140185
4AL_0004936985	BAC4AL:121997-122243			5DL_0004593742	BAC5DL:140396-140692
4AL_0005318209	BAC4AL:124037-124344			5DL_0000004417	BAC5DL:140443-140551
4AL_0001700708	BAC4AL:124632-124751			5DL_0004006741	BAC5DL:140840-140946
4AL_0003588290	BAC4AL:124762-124873			5DL_0004515645	BAC5DL:140850-141022
4AL_0003228138	BAC4AL:125391-125505			5DL_0003133699	BAC5DL:141388-141671
4AL_0006459633	BAC4AL:126301-126430			5DL_0004520826	BAC5DL:141433-141741
4AL_0004268689	BAC4AL:126325-126439			5DL_0004493653	BAC5DL:141508-141846
4AL_0005520915	BAC4AL:126399-126513			5DL_0001944693	BAC5DL:141579-141712
4AL_0004938098	BAC4AL:126846-127025			5DL_0002808301	BAC5DL:141788-141920
4AL_0000183944	BAC4AL:127360-127583			5DL_0004525331	BAC5DL:142008-142318
4AL_0000614081	BAC4AL:127611-127826			5DL_0004566073	BAC5DL:142033-142365
4AL_0001005028	BAC4AL:129964-130078			5DL_0000312074	BAC5DL:142061-142167
4AL_0002015430	BAC4AL:130146-130267			5DL_0004527169	BAC5DL:142156-142365
4AL_0002133900	BAC4AL:130154-130337			5DL_0004566074	BAC5DL:142162-142365
4AL_0003530610	BAC4AL:130182-130290			5DL_0001052128	BAC5DL:142173-142281
4AL_0003261380	BAC4AL:130211-130327			5DL_0001716113	BAC5DL:142206-142330
4AL_0003258640	BAC4AL:130230-130335			5DL_0001129115	BAC5DL:142506-142608
4AL_0005170887	BAC4AL:130239-130349			5DL_0000253747	BAC5DL:144860-145102
4AL_0006984909	BAC4AL:130284-130396			5DL_0002052678	BAC5DL:158185-158390
4AL_0007039650	BAC4AL:130658-130783			5DL_0001219159	BAC5DL:160946-161062
4AL_0006702213	BAC4AL:130692-130803			5DL_0004564195	BAC5DL:166239-166475
4AL_0003422857	BAC4AL:130694-130821			5DL_0004520910	BAC5DL:166345-166679
4AL_0002965812	BAC4AL:130941-131053			5DL_0004501464	BAC5DL:166527-166845
4AL_0001579339	BAC4AL:131119-131235			5DL_0004594453	BAC5DL:166656-166954
4AL_0000880135	BAC4AL:131126-131232			5DL_0004545553	BAC5DL:166773-167137
4AL_0005044786	BAC4AL:131256-131360			5DL_0001778075	BAC5DL:167139-167245
4AL_0006813140	BAC4AL:132084-132187			5DL_0004523994	BAC5DL:167559-167760
4AL_0003228138	BAC4AL:132398-132512			5DL_0000118447	BAC5DL:167607-167805
4AL_0006815140	BAC4AL:133100-133322			5DL_0004539995	BAC5DL:167706-168046
4AL_0000843228	BAC4AL:133267-133497			5DL_0002411999	BAC5DL:167879-168013
4AL_0005532022	BAC4AL:133440-133662			5DL_0001159360	BAC5DL:167999-168204
4AL_0001506250	BAC4AL:135131-135234			5DL_0004519308	BAC5DL:168443-168835
4AL_0006917528	BAC4AL:135344-135450			5DL_0002499767	BAC5DL:168468-168571
4AL_0002486796	BAC4AL:136413-136647			5DL_0004584427	BAC5DL:168767-168988
4AL_0001457531	BAC4AL:137382-137495			5DL_0004118754	BAC5DL:169020-169205
4AL_0003885632	BAC4AL:137468-137579			5DL_0001289277	BAC5DL:169041-169163
4AL_0004019399	BAC4AL:137494-137623			5DL_0003733964	BAC5DL:169354-169462
4AL_0004990139	BAC4AL:137541-137653			5DL_0002459207	BAC5DL:169878-170001
4AL_0000190552	BAC4AL:137755-137859			5DL_0003553610	BAC5DL:170096-170218
4AL_0006412640	BAC4AL:138004-138109			5DL_0003951463	BAC5DL:170228-170434
4AL_0006913761	BAC4AL:138060-138357			5DL_0001941040	BAC5DL:171414-171740
4AL_0004840180	BAC4AL:138687-138793			5DL_0004532821	BAC5DL:172235-172496
4AL_0004179188	BAC4AL:138714-138832			5DL_0002527842	BAC5DL:173039-173367
4AL_0001402048	BAC4AL:138801-138909			5DL_0004584910	BAC5DL:174782-175250
4AL_0002767026	BAC4AL:139008-139316			5DL_0002955700	BAC5DL:175633-175913
4AL_0004302388	BAC4AL:139465-139573			5DL_0000843273	BAC5DL:175963-176083
4AL_0003436897	BAC4AL:139470-139573			5DL_0003424845	BAC5DL:180058-180300
4AL_0005676722	BAC4AL:139504-139757			5DL_0003847468	BAC5DL:180439-180708
4AL_0004022115	BAC4AL:139810-139920			5DL_0004390795	BAC5DL:181150-181263
4AL_0001231386	BAC4AL:140049-140161			5DL_0003898900	BAC5DL:182236-182564
4AL_0005901314	BAC4AL:140050-140160			5DL_0003115170	BAC5DL:182243-182378
4AL_0001946494	BAC4AL:140062-140171			5DL_0002483390	BAC5DL:182356-182467
4AL_0003619570	BAC4AL:140214-140318			5DL_0003982436	BAC5DL:182365-182568
4AL_0003961780	BAC4AL:140429-140678			5DL_0001866896	BAC5DL:182436-182569
4AL_0002583487	BAC4AL:140867-140976			5DL_0001889994	BAC5DL:182528-182664
4AL_0001229153	BAC4AL:140906-141017			5DL_0004593742	BAC5DL:182875-183157
4AL_0000038217	BAC4AL:141987-142115			5DL_0004593278	BAC5DL:182939-183340
4AL_0003523913	BAC4AL:142001-142204			5DL_0004517655	BAC5DL:183263-183490
4AL_0003329066	BAC4AL:142031-142138			5DL_0004006741	BAC5DL:183319-183425
4AL_0001519711	BAC4AL:142459-142670			5DL_0004515645	BAC5DL:183329-183501
4AL_0006029523	BAC4AL:143369-143591			5DL_0004540779	BAC5DL:184243-184516
4AL_0006840905	BAC4AL:143845-143946			5DL_0000862556	BAC5DL:184318-184428
4AL_0001395532	BAC4AL:144047-144167			5DL_0002334989	BAC5DL:184339-184528
4AL_0003036570	BAC4AL:144559-144684			5DL_0004566074	BAC5DL:184466-184769
4AL_0001579460	BAC4AL:144587-144708			5DL_0004591073	BAC5DL:184558-184950
4AL_0005636782	BAC4AL:163095-163323			5DL_0004531008	BAC5DL:185111-185351
4AL_0001201971	BAC4AL:163567-163782			5DL_0003431544	BAC5DL:185586-185715
4AL_0005623008	BAC4AL:163837-163948			5DL_0003911722	BAC5DL:188318-188425
4AL_0000075450	BAC4AL:163879-163989			5DL_0004558168	BAC5DL:188323-188680
4AL_0002537780	BAC4AL:163883-163989			5DL_0004545347	BAC5DL:188333-188606
4AL_0006216365	BAC4AL:163896-163996			5DL_0002450359	BAC5DL:188470-188678
4AL_0002620920	BAC4AL:164587-164824			5DL_0003827978	BAC5DL:188527-188653
4AL_0001420607	BAC4AL:193579-193893			5DL_0004496678	BAC5DL:189185-189607
4AL_0006392883	BAC4AL:194737-194956			5DL_0004020787	BAC5DL:189356-189535
4AL_0003061195	BAC4AL:194894-195130			5DL_0004492403	BAC5DL:189363-189690
4AL_0003481680	BAC4AL:195339-195466			5DL_0001991835	BAC5DL:189488-189594
4AL_0003114250	BAC4AL:195495-195734			5DL_0000869316	BAC5DL:189499-189632
4AL_0007045711	BAC4AL:196122-196291			5DL_0001384730	BAC5DL:189573-189690
4AL_0003079457	BAC4AL:196215-196489			5DL_0004602257	BAC5DL:189621-189973
4AL_0003017605	BAC4AL:196842-196943			5DL_0002254812	BAC5DL:189727-189861
4AL_0000583408	BAC4AL:197193-197297			5DL_0000381766	BAC5DL:189995-190101
4AL_0002811486	BAC4AL:197193-197298			5DL_0004602747	BAC5DL:190038-190386
4AL_0004871544	BAC4AL:197193-197323			5DL_0003642658	BAC5DL:190049-190162
4AL_0007030250	BAC4AL:197196-197328			5DL_0004545898	BAC5DL:190333-190748
4AL_0003561173	BAC4AL:197430-197647			5DL_0004582715	BAC5DL:190558-190835
4AL_0000206306	BAC4AL:198052-198161			5DL_0002246851	BAC5DL:190580-190684
4AL_0006151880	BAC4AL:198108-198528			5DL_0000309145	BAC5DL:190796-190913
4AL_0005552946	BAC4AL:198462-198702			5DL_0001778091	BAC5DL:190806-190907
4AL_0003231116	BAC4AL:198654-198895			5DL_0002365651	BAC5DL:190828-190941
4AL_0005453593	BAC4AL:199021-199236			5DL_0004153682	BAC5DL:192378-192486
4AL_0001987401	BAC4AL:199205-199334			5DL_0004455956	BAC5DL:192378-192486
4AL_0000005332	BAC4AL:199842-199941			5DL_0004507465	BAC5DL:194274-194468
4AL_0001420607	BAC4AL:200085-200345			5DL_0003831953	BAC5DL:194577-194784
4AL_0003899920	BAC4AL:200973-201210			5DL_0002309831	BAC5DL:195181-195472
4AL_0006482769	BAC4AL:219364-219572			5DL_0001534968	BAC5DL:195411-195630
4AL_0004478908	BAC4AL:220336-220449			5DL_0004387606	BAC5DL:197129-197403
4AL_0005459367	BAC4AL:220543-220661			5DL_0004400300	BAC5DL:197613-197834
4AL_0005079784	BAC4AL:222188-222408			5DL_0003338324	BAC5DL:197988-198402
4AL_0000255093	BAC4AL:243077-243310
